# Supplementary material for: A deep learning model for early risk prediction of heart failure with preserved ejection fraction by DNA methylation profiles combined with clinical features
Source: Clin Epigenetics. 2022 Jan 19;14:11. doi: 10.1186/s13148-022-01232-8 (PMC8772140; doi:10.1186/s13148-022-01232-8)
Supplement: Supplementary file 2 — Additional file 2. Supplementary tables. [file 13148_2022_1232_MOESM2_ESM.xlsx]

## Sheet: Supplementary Table 1
Supplementary Table 1. Demographic of participants in the training set and testing set (the full version).
	Training set			Testing set
	No-CHF (n=738)	HFpEF (n=59)	P-value	No-CHF (n=139)	HFpEF (n=32)	P-value
Male	268 (36.3)	30 (50.8)	0.037	100 (71.9)	21 (65.6)	0.62
Age, years	64.0±7.93	73.3±7.84	<0.001	68.6±8.48	76.8±7.73	<0.001
Smoking	63 (8.5)	3 (5.1)	0.496	5 (3.6)	2 (6.2)	0.85
BMI, kg/m2	27.9±5.20	30.1±5.97	0.004	28.4±4.18	30.5±5.92	0.041
Waist, inches*	39.2±5.61	42.3±6.12	<0.001	40.3±4.35	42.6±5.54	0.062
Weight, pounds	170±36.9	189±47.7	0.003	180±32.1	188±46.5	0.78
Blood glucose, mg/dL	104±21.7	118±36.3	<0.001	109±26.6	112±25.4	0.34
Fasting blood glucose, mg/dL*	104±21.8	118±36.7	<0.001	110±26.7	111±24.8	0.52
LDL cholesterol, mg/dL*	112±30.5	100±23.6	0.011	95.2±29.8	87.4±28.4	0.36
HDL cholesterol, mg/dL	58.6±16.9	52.6±16.5	0.007	53.7±14.4	47.2±16.9	0.0087
Average diastolic blood pressure, mmHg	74.3±9.56	71.3±11.3	0.044	73.2±10.2	64.0±10.6	<0.001
Height, inches*	65.2±3.59	66.1±4.48	0.17	66.8±3.66	65.7±3.82	0.2
Average systolic blood pressure, mmHg	127±16.6	137±16.9	<0.001	130±16.5	133±23.7	0.49
Total cholesterol, mg/dL	194±36.4	177±29.9	0.002	170±34.5	159±44.9	0.089
Triglycerides, mg/dL	116±60.1	122±54.9	0.22	109±56.7	115±94.9	0.63
Creatinine serum, mg/dL*	0.87±0.20	1.13±0.73	<0.001	0.986±0.24	1.38±1.13	0.069
Creatinine urine, mg/100mL*	101±60.5	108±56.8	0.25	113±79.4	104±62.3	0.92
Albuminuria, mg/L*	11.2±38.5	93.0±255	<0.001	11.6±21.5	116±240	<0.001
Hemoglobin A1c, whole blood, %	5.66±0.61	5.99±1.19	0.017	5.79±0.844	6.14±0.96	0.011
C reactive protein, mg/L*	3.24±6.91	3.82±4.19	0.004	2.06±2.02	5.33±9.62	0.0012
Ejection fraction, % *	66.6±5.14	66.1±6.57	0.85	65.6±5.24	67.3±7.44	0.13
Ventricular rate per minute by ECG, beats/min	62.1±10.0	63.5±10.1	0.22	59.7±9.46	59.7±13.0	0.85
Sleep, h*	7.39±1.09	7.20±1.26	0.16	7.42±1.08	7.91±1.49	0.08
Drink Beer*,†	243 (32.9)	16 (27.1)	0.44	50 (36.0)	5 (15.6)	0.042
Drink Wine†	447 (60.6)	30 (50.8)	0.18	79 (56.8)	13 (40.6)	0.13
Drink Liquor/Spirits*,†	223 (30.2)	20 (33.9)	0.67	43 (30.9)	6 (18.8)	0.24
Treated for hypertensions	280 (37.9)	43 (72.9)	<0.001	90 (64.7)	26 (81.2)	0.11
Treated for lipids	243 (32.9)	29 (49.2)	0.017	102 (73.4)	23 (71.9)	0.99
Treated for diabetes‡	81 (11.0)	17 (28.8)	<0.001	24 (17.3)	15 (46.9)	0.0016
Atrial fibrillation	14 (1.9)	6 (10.2)	<0.001	16 (11.5)	21 (65.6)	<0.001
Stroke	2 (0.3)	1 (1.7)	0.54	15 (10.8)	7 (21.9)	0.16
Left ventricular hypertrophy*	5 (0.7)	2 (3.4)	0.15	0 (0)	0 (0)	-
Atrial enlargement*	8 (1.1)	4 (6.8)	0.003	6 (4.3)	2 (6.2)	1
Coronary heart disease	17 (2.3)	9 (15.3)	<0.001	45 (32.4)	16 (50.0)	0.095
Myocardial infarction	3 (0.4)	0 (0)	1	24 (17.3)	7 (21.9)	0.72
Right ventricular hypertrophy*	0 (0)	0 (0)	-	0 (0)	0 (0)	-
Rheumatic*	2 (0.3)	4 (6.8)	<0.001	0 (0)	1 (3.1)	0.421
Aortic valve*	22 (3.0)	10 (16.9)	<0.001	8 (5.8)	6 (18.8)	0.039
Mitral valve*	24 (3.3)	4 (6.8)	0.295	8 (5.8)	5 (15.6)	0.13
Arrhythmia	34 (4.6)	6 (10.2)	0.116	9 (6.5)	6 (18.8)	0.062
Dementia	2 (0.3)	0 (0)	1	0 (0)	1 (3.1)	0.42
Parkinson*	4 (0.5)	2 (3.4)	0.099	0 (0)	0 (0)	-
Adult seizure disorder	3 (0.4)	0 (0)	1	0 (0)	1 (3.1)	0.42
Neurological*	42 (5.7)	2 (3.4)	0.67	5 (3.6)	1 (3.1)	1
Thyroid*	85 (11.5)	9 (15.3)	0.52	17 (12.2)	7 (21.9)	0.26
Endocrine	39 (5.3)	2 (3.4)	0.74	5 (3.6)	1 (3.1)	1
Renal	38 (5.1)	7 (11.9)	0.06	9 (6.5)	6 (18.8)	0.062
Gynecologic	52 (7.0)	5 (8.5)	0.88	3 (2.2)	0 (0)	0.93
Emphysema*	18 (2.4)	3 (5.1)	0.43	3 (2.2)	2 (6.2)	0.51
Pneumonia*	14 (1.9)	2 (3.4)	0.76	3 (2.2)	0 (0)	0.93
Asthma*	55 (7.5)	4 (6.8)	1	4 (2.9)	4 (12.5)	0.063
Pulmonary*	49 (6.6)	5 (8.5)	0.79	4 (2.9)	2 (6.2)	0.69
Gout	14 (1.9)	3 (5.1)	0.25	7 (5.0)	2 (6.2)	1
Degenerative	215 (29.1)	23 (39.0)	0.15	47 (33.8)	12 (37.5)	0.85
Rheumatoid arthritis	6 (0.8)	4 (6.8)	<0.001	1 (0.7)	0 (0)	0.99
Musculoskeletal*	114 (15.4)	8 (13.6)	0.84	17 (12.2)	3 (9.4)	0.88
Gallbladder	18 (2.4)	3 (5.1)	0.43	4 (2.9)	1 (3.1)	1
Gastroesophageal Reflux Disease	98 (13.3)	9 (15.3)	0.82	18 (12.9)	8 (25.0)	0.15
Liver	15 (2.0)	2 (3.4)	0.82	1 (0.7)	1 (3.1)	0.82
Gastrointestinal Disorders*	71 (9.6)	6 (10.2)	1	21 (15.1)	3 (9.4)	0.58
Hematologic disorder	15 (2.0)	1 (1.7)	1	5 (3.6)	3 (9.4)	0.35
Bleeding disorder	2 (0.3)	0 (0)	1	2 (1.4)	0 (0)	1
Eye	83 (11.2)	12 (20.3)	0.062	14 (10.1)	9 (28.1)	0.016
Ear, Nose and Throat Symptoms	35 (4.7)	3 (5.1)	1	8 (5.8)	4 (12.5)	0.336
Skin	79 (10.7)	10 (16.9)	0.21	24 (17.3)	6 (18.8)	1
Depression	82 (11.1)	2 (3.4)	0.1	10 (7.2)	4 (12.5)	0.529
Anxiety	52 (7.0)	3 (5.1)	0.76	5 (3.6)	0 (0)	0.612
Psychosis	1 (0.1)	0 (0)	1	0 (0)	0 (0)	-
Prostate*	56 (7.6)	9 (15.3)	0.069	25 (18.0)	9 (28.1)	0.294
Infectious*	34 (4.6)	2 (3.4)	0.95	8 (5.8)	0 (0)	0.348
Fever*	221 (29.9)	18 (30.5)	1	35 (25.2)	5 (15.6)	0.348
Chronic bronchitis*	26 (3.5)	3 (5.1)	0.796	1 (0.7)	0 (0)	1
COPD*	11 (1.5)	1 (1.7)	1	2 (1.4)	1 (3.1)	1
Aspirin	239 (32.4)	31 (52.5)	0.003	89 (64.0)	21 (65.6)	1
Folic acid	30 (4.1)	6 (10.2)	0.065	11 (7.9)	4 (12.5)	0.631
Statin	220 (29.8)	24 (40.7)	0.11	94 (67.6)	21 (65.6)	0.993
Thiazides	86 (11.7)	9 (15.3)	0.54	22 (15.8)	7 (21.9)	0.575
Diuretics	17 (2.3)	12 (20.3)	<0.001	4 (2.9)	10 (31.2)	<0.001
Potassium	21 (2.8)	2 (3.4)	1	2 (1.4)	0 (0)	1
Aldosterone	6 (0.8)	1 (1.7)	1	10 (7.2)	4 (12.5)	0.529
Amiodarone	2 (0.3)	0 (0)	1	0 (0)	0 (0)	-
Omega 3	73 (9.9)	4 (6.8)	0.583	24 (17.3)	3 (9.4)	0.404
Vasodilators	6 (0.8)	1 (1.7)	1	10 (7.2)	4 (12.5)	0.529
Co-Q 10	18 (2.4)	1 (1.7)	1	4 (2.9)	1 (3.1)	1
ß-blocker	128 (17.3)	23 (39.0)	<0.001	61 (43.9)	20 (62.5)	0.0882
Angiotensin II antagonists	41 (5.6)	10 (16.9)	0.002	12 (8.6)	5 (15.6)	0.388
ACEI	133 (18.0)	19 (32.2)	0.013	52 (37.4)	15 (46.9)	0.431
Warfarin	13 (1.8)	3 (5.1)	0.204	4 (2.9)	3 (9.4)	0.239
Clopidogrel	4 (0.5)	1 (1.7)	0.824	9 (6.5)	6 (18.8)	0.062
Abbreviations: CHF, chronic heart failure; HFpEF, heart failure with preserved ejection fraction;LDL, low density lipoprotein; HDL, high density lipoprotein; COPD, chronic obstructive pulmonary disease; ACEI, angiotensin-converting enzyme inhibitor.
* Missing sample less than 20%. † At least once a month over the past year. ‡ Missing sample more than 20%.
Categorical variables and continuous variables with Chi-square test and Mann-Whitney U test were used for two-group comparison. Continuous variables are expressed as the mean ± standard deviation. P-value is the comparison of heart failure patients versus non-heart failure controls.

## Sheet: Supplementary Table 2
Supplementary Table 2. 318 Differential methylation loci.
Probe	logFC	AveExpr	t	P.Value	adj.P.Val	B	chf_AVG	nochf_AVG	deltaBeta	CHR	MAPINFO	Strand	Type	gene	feature	cgi	feat.cgi	UCSC_CpG_Islands_Name	DHS	Enhancer	Phantom	Probe_SNPs	Probe_SNPs_10
cg21572722	-0.0404664	0.441285	-7.83143	1.53858e-14	6.19095e-09	21.1845	0.478756	0.438289	-0.0404664	6	11044894	F	II	ELOVL2	TSS1500	island	TSS1500-island	chr6:11043913-11045206	TRUE	NA
cg11970349	-0.0390069	0.281069	-7.64451	6.0364e-14	1.21446e-08	19.8384	0.317189	0.278182	-0.0390069	4	8582287	R	II	GPR78	TSS200	island	TSS200-island	chr4:8582036-8583364	TRUE	NA			rs6843350
cg20964856	0.0381728	0.448077	7.52234	1.4533e-13	1.94927e-08	18.9736	0.41273	0.450902	0.0381728	19	41767669	R	II	HNRNPUL1	TSS1500	shore	TSS1500-shore	chr19:41769215-41769417	NA	NA
cg02650266	-0.0382101	0.150687	-7.4036	3.37522e-13	3.3953e-08	18.1448	0.186068	0.147858	-0.0382101	4	147558239	F	I		IGR	island	IGR-island	chr4:147558231-147558583	TRUE	NA			rs76832102
cg26153045	0.0384287	0.376455	6.68033	4.47418e-11	2.55691e-06	13.3474	0.340871	0.3793	0.0384287	7	73441834	F	II	ELN	TSS1500	opensea	TSS1500-opensea		NA	NA		rs55670340
cg01234420	0.0397014	0.429437	6.23597	7.27921e-10	1.77643e-05	10.6186	0.392674	0.432376	0.0397014	22	46453808	F	II	LOC150381	Body	shelf	Body-shelf	chr22:46457095-46458028	TRUE	NA
cg01128109	0.035797	0.689228	6.0433	2.3173e-09	3.22418e-05	9.48831	0.656081	0.691878	0.035797	1	89989507	F	II	LRRC8B	TSS1500	shore	TSS1500-shore	chr1:89989810-89990986	NA	NA		rs359921
cg06021880	0.0366742	0.827969	6.00248	2.94978e-09	3.56304e-05	9.25296	0.79401	0.830684	0.0366742	12	50105418	F	II		IGR	shelf	IGR-shelf	chr12:50100442-50101587	NA	NA			rs12310580
cg05016408	-0.0434838	0.317077	-6.00244	2.95049e-09	3.56304e-05	9.25273	0.357342	0.313858	-0.0434838	5	150326174	R	I	LOC134466	TSS200	island	TSS200-island	chr5:150325904-150326194	NA	NA
cg20051875	0.0442965	0.66634	5.9949	3.08453e-09	3.56304e-05	9.20941	0.625323	0.669619	0.0442965	12	68201286	F	II		IGR	opensea	IGR-opensea		NA	TRUE
cg10530883	-0.0428093	0.210634	-5.86494	6.58205e-09	5.84977e-05	8.47083	0.250274	0.207465	-0.0428093	5	3596207	F	I	IRX1	1stExon	island	1stExon-island	chr5:3594467-3603054	NA	NA
cg03738025	-0.0392782	0.272283	-5.85125	7.12297e-09	6.09818e-05	8.39392	0.308653	0.269375	-0.0392782	6	105388694	F	I		IGR	island	IGR-island	chr6:105388190-105389545	TRUE	NA		rs11754600
cg01346718	0.038955	0.575704	5.77108	1.12774e-08	7.96104e-05	7.94664	0.539633	0.578588	0.038955	22	38713874	R	II	CSNK1E	5'UTR	shore	5'UTR-shore	chr22:38712684-38713333	NA	NA
cg23500537	-0.0355885	0.474152	-5.72438	1.47007e-08	9.23093e-05	7.68873	0.507106	0.471518	-0.0355885	5	140419819	R	II		IGR	opensea	IGR-opensea		NA	NA
cg04671742	0.037168	0.640364	5.70706	1.62121e-08	9.49725e-05	7.59355	0.605947	0.643115	0.037168	12	6881997	F	II	LAG3	1stExon	shore	1stExon-shore	chr12:6882855-6883184	TRUE	TRUE
cg07809027	0.0423235	0.576803	5.68185	1.86847e-08	0.000102991	7.45552	0.537612	0.579936	0.0423235	4	15007205	F	II	CPEB2	Body	shore	Body-shore	chr4:15003059-15006761	NA	NA
cg18181703	0.0402237	0.463754	5.66249	2.0829e-08	0.000111749	7.3499	0.426508	0.466732	0.0402237	17	76354621	R	II	SOCS3	Body	shore	Body-shore	chr17:76354818-76357038	NA	NA
cg16867657	-0.0394385	0.673296	-5.65673	2.15121e-08	0.000112416	7.31853	0.709815	0.670376	-0.0394385	6	11044877	F	I	ELOVL2	TSS1500	island	TSS1500-island	chr6:11043913-11045206	TRUE	NA
cg24711336	0.037746	0.546721	5.6097	2.79647e-08	0.000129338	7.06359	0.51177	0.549516	0.037746	10	80063791	R	II		IGR	shore	IGR-shore	chr10:80062780-80063588	NA	NA
cg01295034	0.0435579	0.61097	5.60252	2.91036e-08	0.000130221	7.02481	0.570636	0.614194	0.0435579	16	48576092	R	I	N4BP1	3'UTR	opensea	3'UTR-opensea		TRUE	NA
cg04931539	0.0384526	0.569264	5.57965	3.30364e-08	0.000141417	6.90168	0.533658	0.57211	0.0384526	20	62078522	F	II	KCNQ2	Body	shore	Body-shore	chr20:62079615-62079912	NA	NA			rs79611465
cg05203213	0.0350462	0.328949	5.56303	3.62132e-08	0.000150221	6.81251	0.296497	0.331543	0.0350462	2	73419551	R	II		IGR	opensea	IGR-opensea		NA	TRUE
cg01618988	0.0469285	0.655056	5.52494	4.46551e-08	0.00017445	6.60904	0.611602	0.65853	0.0469285	20	61635995	F	II		IGR	shore	IGR-shore	chr20:61636171-61639055	NA	NA		rs11384226
cg19578183	0.0364242	0.577288	5.49999	5.11913e-08	0.000194127	6.47645	0.543561	0.579985	0.0364242	2	128991530	F	II		IGR	shore	IGR-shore	chr2:128990509-128991325	NA	NA
cg09125127	0.0354722	0.504063	5.48556	5.53856e-08	0.000198598	6.40003	0.471217	0.506689	0.0354722	7	2549030	F	I		IGR	opensea	IGR-opensea		NA	TRUE
cg15106030	0.0370966	0.666885	5.48476	5.56272e-08	0.000198598	6.3958	0.632535	0.669632	0.0370966	4	74528435	R	II		IGR	opensea	IGR-opensea		NA	TRUE
cg06951627	0.0441228	0.616864	5.44053	7.07306e-08	0.000229637	6.16276	0.576008	0.62013	0.0441228	6	26196580	R	II		IGR	shore	IGR-shore	chr6:26197070-26197537	NA	NA
cg20816447	0.0371725	0.224771	5.43705	7.20754e-08	0.0002315	6.1445	0.190351	0.227523	0.0371725	4	15480781	R	II	CC2D2A	Body	opensea	Body-opensea		TRUE	TRUE
cg04064963	0.0413195	0.522642	5.41151	8.27318e-08	0.000242837	6.01078	0.484381	0.525701	0.0413195	6	158243386	R	II	SNX9	TSS1500	shore	TSS1500-shore	chr6:158243601-158245035	NA	NA
cg24856658	0.0459434	0.635295	5.41129	8.28281e-08	0.000242837	6.00965	0.592752	0.638696	0.0459434	5	78533917	R	II	JMY	Body	shore	Body-shore	chr5:78531531-78533495	NA	NA
cg01588224	0.0387238	0.472561	5.41028	8.32831e-08	0.000242837	6.00434	0.436704	0.475428	0.0387238	1	153950867	F	II	JTB	TSS1500	shore	TSS1500-shore	chr1:153949712-153950525	NA	NA
cg14620572	-0.0365986	0.426014	-5.39566	9.0095e-08	0.000259087	5.92811	0.459903	0.423305	-0.0365986	9	127215669	R	I	GPR144	Body	island	Body-island	chr9:127215291-127216022	NA	NA
cg15804973	0.0408518	0.321045	5.39094	9.24099e-08	0.000260027	5.90352	0.283218	0.32407	0.0408518	6	137114513	F	II	MAP3K5	TSS1500	shore	TSS1500-shore	chr6:137112676-137114366	NA	NA
cg24217948	0.0462327	0.655854	5.37595	1.00143e-07	0.000269441	5.82562	0.613044	0.659276	0.0462327	18	42261980	R	II	SETBP1	5'UTR	shore	5'UTR-shore	chr18:42258983-42260795	NA	TRUE
cg02810967	0.0388584	0.47081	5.33843	1.22359e-07	0.000306126	5.63146	0.434828	0.473686	0.0388584	4	17813558	F	II	NCAPG	Body	shore	Body-shore	chr4:17811954-17813227	NA	NA
cg01950474	0.0386889	0.760712	5.32459	1.31701e-07	0.0003154	5.56018	0.724887	0.763576	0.0386889	4	183245389	F	II	ODZ3	1stExon	opensea	1stExon-opensea		NA	NA
cg27340001	0.0405236	0.860139	5.31784	1.3651e-07	0.000315862	5.52545	0.822615	0.863139	0.0405236	15	43786010	R	II	TP53BP1	TSS1500	shore	TSS1500-shore	chr15:43785243-43785490	NA	NA
cg12615982	0.0417966	0.492892	5.31399	1.39325e-07	0.000315862	5.50567	0.454189	0.495986	0.0417966	3	169483122	F	II	TERC	TSS1500	shore	TSS1500-shore	chr3:169482338-169483052	NA	NA
cg17280346	-0.0423216	0.285886	-5.31374	1.39511e-07	0.000315862	5.50438	0.325075	0.282753	-0.0423216	3	147126703	F	I	ZIC1	TSS1500	shore	TSS1500-shore	chr3:147126988-147128999	TRUE	NA
cg01074365	0.0370773	0.6609	5.25207	1.93153e-07	0.00038393	5.18938	0.626567	0.663645	0.0370773	11	713200	R	II	EPS8L2	Body	shore	Body-shore	chr11:712310-712515	NA	NA
cg17725129	0.0370051	0.818558	5.23398	2.1236e-07	0.000405979	5.09763	0.784292	0.821297	0.0370051	12	4482799	F	II	FGF23	Body	shelf	Body-shelf	chr12:4479522-4479973	NA	NA
cg01227537	-0.0395062	0.205709	-5.23282	2.13649e-07	0.000405979	5.09177	0.24229	0.202784	-0.0395062	3	147127012	R	I	ZIC1	TSS200	island	TSS200-island	chr3:147126988-147128999	TRUE	NA
cg05085636	0.0450999	0.694043	5.18032	2.80849e-07	0.000465053	4.82722	0.652282	0.697381	0.0450999	2	165874828	R	II		IGR	opensea	IGR-opensea		NA	TRUE
cg22861548	0.0708048	0.705607	5.16642	3.01817e-07	0.000479304	4.7576	0.640044	0.710849	0.0708048	8	143859669	R	II	LYNX1	TSS200	shore	TSS200-shore	chr8:143858279-143859411	NA	NA
cg13474639	0.0374005	0.412889	5.15756	3.15969e-07	0.000479304	4.71329	0.378257	0.415657	0.0374005	9	104160145	R	II	MRPL50	Body	shore	Body-shore	chr9:104160853-104161528	NA	NA
cg07529654	0.0395062	0.521321	5.13652	3.52174e-07	0.000507913	4.60843	0.484739	0.524245	0.0395062	18	3447016	R	II	TGIF1	5'UTR	shore	5'UTR-shore	chr18:3448006-3452360	NA	NA
cg03879180	0.0406466	0.596043	5.12307	3.77384e-07	0.000538481	4.54161	0.558405	0.599052	0.0406466	2	24713283	R	II		IGR	shore	IGR-shore	chr2:24713710-24715168	NA	NA
cg03655142	0.0395534	0.545019	5.11843	3.86484e-07	0.000547582	4.51859	0.508394	0.547947	0.0395534	1	153950843	F	II	JTB	TSS1500	shore	TSS1500-shore	chr1:153949712-153950525	NA	NA
cg18797590	0.0426257	0.560074	5.09983	4.25144e-07	0.000581346	4.42647	0.520604	0.56323	0.0426257	4	15480643	R	II	CC2D2A	Body	opensea	Body-opensea		TRUE	TRUE
cg25552548	0.0594524	0.895999	5.09076	4.45306e-07	0.00058972	4.38171	0.840948	0.9004	0.0594524	2	16769686	R	II	FAM49A	5'UTR	opensea	5'UTR-opensea		NA	TRUE
cg11025604	0.0388399	0.557431	5.0898	4.47502e-07	0.000590379	4.37696	0.521466	0.560306	0.0388399	11	72182728	R	II		IGR	opensea	IGR-opensea		TRUE	TRUE			rs76245567
cg13640414	0.038637	0.341109	5.07878	4.73386e-07	0.000608511	4.32265	0.305332	0.343969	0.038637	19	15530870	F	II	AKAP8L	TSS1500	shore	TSS1500-shore	chr19:15529290-15529902	NA	NA
cg02315732	0.0400546	0.49559	5.07249	4.88807e-07	0.000614644	4.29169	0.4585	0.498555	0.0400546	11	61732658	F	II	FTH1	Body	shelf	Body-shelf	chr11:61734760-61735932	NA	NA
cg08233235	0.0354803	0.601278	5.05723	5.28235e-07	0.000642149	4.21678	0.568424	0.603904	0.0354803	19	55898727	R	II	RPL28	Body	shore	Body-shore	chr19:55895262-55898164	NA	NA		rs77036388
cg12560772	0.0402028	0.599051	5.0511	5.44929e-07	0.000656493	4.18674	0.561825	0.602028	0.0402028	6	100368134	F	II	MCHR2	3'UTR	opensea	3'UTR-opensea		NA	NA
cg08635765	0.0461246	0.689107	5.04618	5.58693e-07	0.000661891	4.16266	0.646397	0.692522	0.0461246	5	136536219	F	II	SPOCK1	Body	opensea	Body-opensea		NA	TRUE
cg14698665	0.0356084	0.310453	5.04487	5.6241e-07	0.000661891	4.15626	0.27748	0.313089	0.0356084	5	11389290	R	II	CTNND2	Body	shelf	Body-shelf	chr5:11384681-11385521	NA	NA
cg24079381	0.0357907	0.491374	5.03047	6.04946e-07	0.000692754	4.08588	0.458233	0.494023	0.0357907	17	77115473	F	II	HRNBP3	5'UTR	opensea	5'UTR-opensea		NA	NA		rs61382501
cg07388493	0.039228	0.448977	5.02956	6.07739e-07	0.000692754	4.08143	0.412653	0.451881	0.039228	1	39491459	R	II	NDUFS5	TSS1500	opensea	TSS1500-opensea		NA	NA
cg12873476	0.03673	0.626354	4.98251	7.70123e-07	0.000813339	3.85294	0.592343	0.629073	0.03673	8	142402728	R	I		IGR	shore	IGR-shore	chr8:142401533-142402494	NA	TRUE
cg24205914	-0.0408138	0.403845	-4.94084	9.48317e-07	0.000915069	3.65224	0.441638	0.400824	-0.0408138	10	62761575	F	I	RHOBTB1	TSS1500	island	TSS1500-island	chr10:62761163-62761595	TRUE	NA
cg02756107	0.0407766	0.442007	4.92233	1.03967e-06	0.000957349	3.56359	0.404249	0.445026	0.0407766	7	99517460	R	II	TRIM4	TSS1500	shore	TSS1500-shore	chr7:99516602-99517296	NA	NA
cg13619074	0.0390209	0.469768	4.91808	1.06183e-06	0.000964633	3.54326	0.433636	0.472656	0.0390209	9	857563	F	II	DMRT1	Body	opensea	Body-opensea		NA	NA
cg10083824	0.0361355	0.817114	4.88786	1.23287e-06	0.00104438	3.39936	0.783654	0.819789	0.0361355	6	34102147	F	II	GRM4	TSS1500	opensea	TSS1500-opensea		NA	NA
cg07583137	0.0451159	0.662261	4.87759	1.29683e-06	0.00107591	3.35064	0.620485	0.665601	0.0451159	8	82644012	R	II	CHMP4C	TSS1500	shore	TSS1500-shore	chr8:82644603-82644849	NA	NA
cg01783816	0.0365882	0.497082	4.85822	1.42628e-06	0.0011342	3.25901	0.463203	0.499791	0.0365882	13	103523190	R	II	ERCC5	Body	opensea	Body-opensea		TRUE	TRUE
cg27290215	0.0376802	0.739522	4.83655	1.58592e-06	0.0012086	3.15687	0.704631	0.742311	0.0376802	10	116392933	F	II	ABLIM1	Body	shore	Body-shore	chr10:116391466-116391827	TRUE	TRUE
cg02188818	0.0355199	0.445606	4.80881	1.81542e-06	0.00130444	3.0268	0.412716	0.448235	0.0355199	4	141676849	F	II	TBC1D9	Body	shore	Body-shore	chr4:141676920-141678170	TRUE	NA
cg00008629	0.0571418	0.360972	4.80037	1.8914e-06	0.00134226	2.98735	0.30806	0.365202	0.0571418	9	115093661	R	II	ROD1	Body	shore	Body-shore	chr9:115095149-115095919	NA	NA
cg00876127	0.0380141	0.418984	4.79318	1.95844e-06	0.00136812	2.95384	0.383784	0.421798	0.0380141	16	56554313	F	II	BBS2	TSS1500	shore	TSS1500-shore	chr16:56553529-56554075	NA	NA		rs74021107
cg02051771	-0.0418147	0.313286	-4.76688	2.22405e-06	0.00148211	2.83152	0.352006	0.310191	-0.0418147	5	140261663	R	II	PCDHA7	Body	shore	Body-shore	chr5:140261884-140262153	NA	NA
cg22943590	0.064572	0.567146	4.76137	2.28396e-06	0.00149605	2.80596	0.507354	0.571926	0.064572	2	66648797	F	II		IGR	shelf	IGR-shelf	chr2:66652691-66654218	NA	NA
cg16196274	-0.0454128	0.189833	-4.75823	2.31867e-06	0.0015024	2.79146	0.231884	0.186471	-0.0454128	8	41169433	F	II		IGR	shelf	IGR-shelf	chr8:41165852-41167140	NA	NA
cg22454769	-0.0381674	0.562877	-4.74922	2.42149e-06	0.00154415	2.74974	0.598219	0.560052	-0.0381674	2	106015767	R	I	FHL2	TSS200	island	TSS200-island	chr2:106014878-106015884	TRUE	NA
cg15028458	0.0363269	0.635981	4.72097	2.77268e-06	0.00169096	2.61958	0.602344	0.63867	0.0363269	3	58860290	R	I	C3orf67	Body	opensea	Body-opensea		NA	TRUE
cg12738765	0.0409141	0.353829	4.70753	2.95663e-06	0.00175466	2.55786	0.315944	0.356858	0.0409141	11	56345354	R	II	OR5M10	TSS200	opensea	TSS200-opensea		NA	NA
cg10106284	0.046502	0.568255	4.69743	3.10235e-06	0.00181443	2.51165	0.525195	0.571697	0.046502	2	16847988	R	II	FAM49A	TSS1500	opensea	TSS1500-opensea		NA	NA
cg17534916	0.0359127	0.764582	4.68955	3.22098e-06	0.00184887	2.47561	0.731328	0.767241	0.0359127	2	202949183	R	II		IGR	opensea	IGR-opensea		NA	TRUE
cg03124318	0.0389871	0.593472	4.67857	3.39337e-06	0.00192043	2.42554	0.557371	0.596358	0.0389871	12	109491989	R	II	USP30	Body	shore	Body-shore	chr12:109490238-109490673	NA	NA
cg14975410	0.037406	0.474185	4.65531	3.78847e-06	0.00205886	2.31979	0.439548	0.476954	0.037406	3	171180070	F	II		IGR	shore	IGR-shore	chr3:171177829-171178964	NA	NA
cg19021188	0.0543539	0.734722	4.61929	4.48887e-06	0.002274	2.15701	0.684392	0.738746	0.0543539	8	143859734	F	II	LYNX1	TSS200	shore	TSS200-shore	chr8:143858279-143859411	NA	NA
cg10098541	0.0357672	0.611477	4.59965	4.92124e-06	0.0023953	2.0688	0.578358	0.614125	0.0357672	3	122785650	F	II	PDIA5	TSS1500	shore	TSS1500-shore	chr3:122785734-122786600	NA	NA
cg03556243	0.0382122	0.791115	4.598	4.95957e-06	0.00240669	2.06136	0.755732	0.793944	0.0382122	3	114343779	R	II	ZBTB20	5'UTR	opensea	5'UTR-opensea		TRUE	NA
cg15084543	-0.0368753	0.384663	-4.59041	5.13848e-06	0.00244689	2.02738	0.418808	0.381933	-0.0368753	1	79472408	R	I	ELTD1	5'UTR	island	5'UTR-island	chr1:79472281-79472537	NA	TRUE
cg05157098	0.0366802	0.390474	4.58753	5.2079e-06	0.00246287	2.01451	0.356509	0.393189	0.0366802	12	72059293	F	II	THAP2	Body	shore	Body-shore	chr12:72056768-72057787	NA	NA		rs17110137
cg08128734	0.0474038	0.515261	4.58568	5.25309e-06	0.00246644	2.00623	0.471367	0.518771	0.0474038	1	206685423	R	II	RASSF5	Body	shelf	Body-shelf	chr1:206680236-206681444	NA	TRUE
cg17129400	0.038438	0.348222	4.5824	5.33405e-06	0.00248416	1.99157	0.31263	0.351068	0.038438	20	33413709	F	II	NCOA6	TSS1500	shore	TSS1500-shore	chr20:33412857-33413602	NA	NA
cg11861654	0.0395761	0.631157	4.56921	5.67164e-06	0.0025556	1.93274	0.594511	0.634087	0.0395761	20	35374881	F	II	NDRG3	TSS1500	shore	TSS1500-shore	chr20:35374110-35374654	NA	NA
cg08893087	0.040799	0.59423	4.56357	5.82245e-06	0.0025866	1.90759	0.556452	0.59725	0.040799	1	93416982	R	II	FAM69A	Body	opensea	Body-opensea		NA	TRUE
cg15421911	0.0386534	0.679422	4.56323	5.83164e-06	0.0025866	1.90607	0.64363	0.682284	0.0386534	5	87897250	R	II	LOC645323	Body	shore	Body-shore	chr5:87898488-87898736	NA	NA
cg22367191	-0.0363165	0.20541	-4.56232	5.85614e-06	0.0025866	1.90206	0.239038	0.202722	-0.0363165	6	10425648	R	I		IGR	shore	IGR-shore	chr6:10426200-10426638	NA	TRUE
cg04864807	-0.0408371	0.309168	-4.54579	6.32253e-06	0.00271343	1.82863	0.346982	0.306145	-0.0408371	2	121412139	R	I		IGR	island	IGR-island	chr2:121411983-121412315	NA	TRUE
cg04993130	0.0369506	0.413596	4.53402	6.67611e-06	0.00276633	1.77649	0.379381	0.416332	0.0369506	11	726759	R	II	EPS8L2	Body	island	Body-island	chr11:725596-726870	NA	TRUE			rs71764541
cg03341469	0.0439077	0.149048	4.5293	6.8232e-06	0.00280441	1.75562	0.10839	0.152298	0.0439077	1	54355906	F	II	YIPF1	TSS1500	shore	TSS1500-shore	chr1:54355354-54355656	NA	TRUE		rs6702765
cg02838877	0.0368656	0.52681	4.51899	7.15527e-06	0.00288818	1.71011	0.492673	0.529539	0.0368656	13	97873877	R	II	MBNL2	TSS1500	opensea	TSS1500-opensea		NA	NA
cg21481937	0.0402922	0.733448	4.51885	7.15973e-06	0.00288818	1.70951	0.696138	0.73643	0.0402922	12	71113149	R	I	PTPRR	Body	opensea	Body-opensea		NA	NA
cg06883126	-0.0441307	0.29549	-4.50023	7.79943e-06	0.00306836	1.62757	0.336354	0.292223	-0.0441307	5	140457585	R	I		IGR	opensea	IGR-opensea		NA	NA
cg04986324	0.0386812	0.517219	4.49687	7.92051e-06	0.00309724	1.61282	0.481401	0.520082	0.0386812	22	46451319	R	II	LOC150381	Body	shore	Body-shore	chr22:46449632-46450115	NA	NA
cg00285394	0.0382704	0.605699	4.45499	9.58965e-06	0.00349202	1.42983	0.570262	0.608532	0.0382704	8	126011954	F	II	SQLE	Body	shore	Body-shore	chr8:126010436-126011194	NA	NA			rs73704507
cg07158339	0.0357364	0.344892	4.44267	1.01417e-05	0.00362096	1.37629	0.311801	0.347537	0.0357364	9	71650237	R	II	FXN	TSS1500	shore	TSS1500-shore	chr9:71650646-71651176	NA	NA
cg03233656	0.039843	0.326079	4.43873	1.03243e-05	0.00366338	1.35922	0.289185	0.329028	0.039843	2	65214625	F	II	SLC1A4	TSS1500	shore	TSS1500-shore	chr2:65215598-65217212	NA	NA
cg01259782	0.0366549	0.586776	4.42143	1.11653e-05	0.00383008	1.28435	0.552835	0.58949	0.0366549	16	21313973	R	II	CRYM	5'UTR	shore	5'UTR-shore	chr16:21312168-21313333	NA	NA
cg21429551	0.0468707	0.363821	4.41909	1.12835e-05	0.00385421	1.27429	0.32042	0.367291	0.0468707	7	30635762	F	II	GARS	Body	shore	Body-shore	chr7:30634124-30635058	NA	NA
cg03785755	0.0433954	0.526802	4.41511	1.14884e-05	0.00390431	1.25708	0.486619	0.530014	0.0433954	6	26196794	F	II		IGR	shore	IGR-shore	chr6:26197070-26197537	NA	NA
cg07169660	0.0381866	0.65356	4.40511	1.2018e-05	0.00401636	1.21401	0.6182	0.656387	0.0381866	17	41467212	F	II	LOC100130581	TSS1500	opensea	TSS1500-opensea		NA	NA
cg20810198	0.0353119	0.771507	4.38956	1.28881e-05	0.00417545	1.14722	0.738809	0.774121	0.0353119	20	56136053	R	II	PCK1	TSS200	opensea	TSS200-opensea		NA	NA
cg25329685	0.0403689	0.463868	4.3863	1.30779e-05	0.00420647	1.13325	0.426488	0.466857	0.0403689	8	23315749	F	II	ENTPD4	TSS1500	shore	TSS1500-shore	chr8:23314664-23315490	NA	NA
cg19758448	0.0446852	0.511354	4.38598	1.3097e-05	0.00420923	1.13186	0.469977	0.514662	0.0446852	17	37828296	F	II	PGAP3	3'UTR	shelf	3'UTR-shelf	chr17:37823693-37824989	TRUE	NA
cg16781992	-0.0370971	0.179083	-4.38166	1.3353e-05	0.00423736	1.11337	0.213434	0.176337	-0.0370971	4	20985623	F	II	KCNIP4	Body	opensea	Body-opensea		NA	NA
cg27401945	-0.0385578	0.174017	-4.37974	1.34687e-05	0.00426736	1.10512	0.209721	0.171163	-0.0385578	10	118919088	R	II		IGR	shelf	IGR-shelf	chr10:118922351-118923520	NA	TRUE
cg22862003	0.0370458	0.624305	4.37077	1.40206e-05	0.00439677	1.06676	0.590002	0.627048	0.0370458	21	42797588	F	II	MX1	TSS1500	shore	TSS1500-shore	chr21:42798146-42798884	NA	NA		rs462903
cg11617964	0.0453546	0.603423	4.35353	1.51419e-05	0.00459823	0.993297	0.561426	0.606781	0.0453546	6	32118399	R	II	PRRT1	Body	island	Body-island	chr6:32118101-32118544	NA	NA
cg08486507	0.0351669	0.446372	4.3532	1.51644e-05	0.00459823	0.991879	0.413809	0.448976	0.0351669	16	10476488	R	II		IGR	shelf	IGR-shelf	chr16:10479686-10480254	NA	NA			rs73512907
cg03063309	0.0403898	0.654886	4.35223	1.52305e-05	0.00460785	0.987729	0.617487	0.657876	0.0403898	4	24796919	R	II	SOD3	TSS200	opensea	TSS200-opensea		TRUE	TRUE
cg10253640	0.0491758	0.494618	4.34779	1.55341e-05	0.0046453	0.968885	0.449083	0.498258	0.0491758	11	7535983	F	II	PPFIBP2	5'UTR	shore	5'UTR-shore	chr11:7534554-7535727	NA	NA			rs76279697
cg18319852	-0.0475612	0.383989	-4.33442	1.64858e-05	0.00479996	0.912131	0.428029	0.380468	-0.0475612	6	168436099	R	I	KIF25	Body	shore	Body-shore	chr6:168435835-168436086	TRUE	TRUE			rs55990814
cg14039937	0.0378084	0.734058	4.33269	1.66126e-05	0.00480951	0.904816	0.699048	0.736857	0.0378084	3	79818505	R	II	ROBO1	TSS1500	shelf	TSS1500-shelf	chr3:79815638-79815900	NA	NA
cg02228185	0.0471296	0.718069	4.29557	1.95761e-05	0.00532726	0.748219	0.674428	0.721558	0.0471296	17	3379567	F	II	ASPA	1stExon	opensea	1stExon-opensea		NA	TRUE		rs17850703
cg09684846	0.0520049	0.683554	4.29459	1.96615e-05	0.00533208	0.744071	0.635399	0.687404	0.0520049	16	10912718	R	I	FAM18A	TSS200	island	TSS200-island	chr16:10912159-10912719	NA	NA
cg19590421	0.0368047	0.377736	4.28278	2.07101e-05	0.00548245	0.694526	0.343656	0.380461	0.0368047	14	51327604	R	II		IGR	opensea	IGR-opensea		TRUE	TRUE
cg25879142	0.0407716	0.313822	4.2715	2.17613e-05	0.00567118	0.647329	0.276069	0.316841	0.0407716	7	4671391	F	II		IGR	opensea	IGR-opensea		NA	TRUE
cg01028796	0.0354216	0.777479	4.27076	2.18313e-05	0.00568207	0.644267	0.744679	0.780101	0.0354216	9	95525261	F	II	BICD2	Body	shore	Body-shore	chr9:95526459-95527825	NA	NA			rs79087898
cg09259081	0.0453981	0.368719	4.2698	2.1924e-05	0.00569514	0.64023	0.326682	0.37208	0.0453981	16	84538889	F	I	KIAA1609	TSS1500	island	TSS1500-island	chr16:84538884-84539115	NA	NA		rs75484441
cg22559013	0.0470292	0.460435	4.26753	2.2143e-05	0.00571148	0.630754	0.416888	0.463917	0.0470292	1	78693899	F	II	MGC27382	TSS1500	opensea	TSS1500-opensea		NA	TRUE
cg23479922	-0.0367739	0.271044	-4.25218	2.36805e-05	0.00592798	0.566785	0.305096	0.268322	-0.0367739	5	16179633	F	I	2021-03-11	1stExon	island	1stExon-island	chr5:16179064-16180420	TRUE	NA	high-CpG:16232578-16232839
cg00706441	0.0365202	0.396075	4.25027	2.3879e-05	0.00595265	0.558828	0.362259	0.398779	0.0365202	19	12958340	R	II	MAST1	Body	island	Body-island	chr19:12958152-12958891	NA	TRUE
cg25483741	0.0458469	0.787325	4.24087	2.48785e-05	0.00610404	0.519766	0.744872	0.790719	0.0458469	8	143859895	R	II	LYNX1	TSS1500	shore	TSS1500-shore	chr8:143858279-143859411	NA	NA
cg07974833	0.0355358	0.630766	4.24054	2.49135e-05	0.00610518	0.518427	0.597861	0.633397	0.0355358	4	73430160	R	II	ADAMTS3	Body	shelf	Body-shelf	chr4:73433783-73434289	NA	NA
cg01046070	0.0472126	0.496695	4.23219	2.58361e-05	0.0062348	0.483795	0.452977	0.50019	0.0472126	16	74730199	F	II	MLKL	5'UTR	shelf	5'UTR-shelf	chr16:74734152-74734572	NA	NA		rs11866206
cg06829788	0.0365254	0.735307	4.22734	2.63863e-05	0.00629831	0.463725	0.701486	0.738011	0.0365254	1	228581405	F	II	TRIM11	3'UTR	shore	3'UTR-shore	chr1:228582428-228582894	TRUE	TRUE		rs74144619
cg13221458	0.0383386	0.325109	4.22384	2.67904e-05	0.00630585	0.449253	0.289609	0.327947	0.0383386	6	160112632	R	II	SOD2	Body	shore	Body-shore	chr6:160113557-160114863	NA	NA
cg20988565	0.0366338	0.507696	4.22016	2.72224e-05	0.00636475	0.434022	0.473774	0.510408	0.0366338	8	106334333	F	II	ZFPM2	Body	shelf	Body-shelf	chr8:106330518-106332120	NA	NA
cg10339152	0.0380955	0.462849	4.21807	2.74703e-05	0.00638298	0.425389	0.427574	0.465669	0.0380955	20	749452	R	II	C20orf54	TSS1500	opensea	TSS1500-opensea		TRUE	NA
cg06812574	0.0359742	0.661256	4.21418	2.79372e-05	0.00646713	0.409343	0.627945	0.663919	0.0359742	10	18331664	F	II	SLC39A12	Body	opensea	Body-opensea		NA	NA
cg23180489	0.0513481	0.733113	4.21334	2.80392e-05	0.00647671	0.405873	0.685566	0.736914	0.0513481	8	143859786	F	II	LYNX1	TSS200	shore	TSS200-shore	chr8:143858279-143859411	NA	NA		rs75321283
cg18485215	0.0360734	0.632022	4.21316	2.80611e-05	0.00647805	0.405129	0.598619	0.634692	0.0360734	14	100625110	R	II	DEGS2	Body	shore	Body-shore	chr14:100625319-100626461	TRUE	TRUE			rs60337468
cg02577387	-0.0483938	0.457934	-4.21064	2.83688e-05	0.00652598	0.394747	0.502746	0.454352	-0.0483938	2	231855524	F	I		IGR	island	IGR-island	chr2:231854997-231855957	NA	NA
cg16000360	0.0352037	0.333743	4.20963	2.84933e-05	0.00652979	0.390578	0.301145	0.336349	0.0352037	1	228328880	R	II	GUK1	Body	shore	Body-shore	chr1:228327508-228328560	NA	NA
cg07839457	0.0504617	0.462724	4.19895	2.98402e-05	0.00671537	0.346619	0.415998	0.466459	0.0504617	16	57023022	R	II	NLRC5	TSS1500	shore	TSS1500-shore	chr16:57023190-57023768	NA	TRUE
cg05777061	-0.0425099	0.271241	-4.18984	3.10367e-05	0.0068677	0.309205	0.310604	0.268094	-0.0425099	19	51505001	F	II	KLK8	TSS200	shore	TSS200-shore	chr19:51505914-51506363	NA	TRUE		rs73936109
cg13741668	0.0384566	0.594437	4.15585	3.59163e-05	0.00741127	0.170314	0.558828	0.597284	0.0384566	9	85679694	R	II		IGR	shore	IGR-shore	chr9:85677015-85678321	NA	NA			rs12336660
cg19172170	-0.0358426	0.263099	-4.15152	3.65888e-05	0.00752304	0.152676	0.296289	0.260446	-0.0358426	11	20627781	R	II	SLC6A5	Body	opensea	Body-opensea		NA	NA
cg11196437	-0.0467045	0.298298	-4.15109	3.66554e-05	0.00753289	0.150946	0.341545	0.294841	-0.0467045	1	75593865	F	II	LHX8	TSS1500	shore	TSS1500-shore	chr1:75595813-75596162	NA	NA		rs11162567
cg03142554	0.0401219	0.672083	4.14438	3.77221e-05	0.00766983	0.123677	0.634931	0.675053	0.0401219	6	82958230	F	II	IBTK	TSS1500	shore	TSS1500-shore	chr6:82956999-82957507	NA	NA		rs9294254
cg22693863	0.0351087	0.642034	4.13497	3.92676e-05	0.00787661	0.0855113	0.609524	0.644633	0.0351087	19	14118191	F	II	RFX1	TSS1500	shore	TSS1500-shore	chr19:14116532-14118017	NA	NA
cg05951221	0.0368986	0.369771	4.13315	3.95726e-05	0.0079102	0.0781565	0.335604	0.372502	0.0368986	2	233284402	F	II		IGR	island	IGR-island	chr2:233283397-233285959	NA	NA
cg08614290	0.0505132	0.351225	4.13219	3.97354e-05	0.00792791	0.0742555	0.304451	0.354965	0.0505132	7	158938491	F	II	VIPR2	TSS1500	island	TSS1500-island	chr7:158936507-158938492	NA	NA
cg04675542	-0.0359809	0.387892	-4.12613	4.07743e-05	0.00803072	0.0497301	0.421209	0.385229	-0.0359809	5	150284416	F	I	ZNF300	TSS200	island	TSS200-island	chr5:150284385-150284635	TRUE	NA
cg00639447	0.0355808	0.809648	4.12465	4.10309e-05	0.00804975	0.043768	0.776701	0.812282	0.0355808	10	85985296	F	II	LRIT2	TSS200	opensea	TSS200-opensea		NA	NA		rs7898778
cg15110296	0.0352919	0.392005	4.11925	4.19837e-05	0.00817034	0.0219573	0.359326	0.394618	0.0352919	12	12509705	R	II	LOH12CR1	TSS1500	shore	TSS1500-shore	chr12:12509911-12510428	NA	NA
cg23006204	0.0397253	0.708602	4.11194	4.33071e-05	0.00832182	-0.00752322	0.671817	0.711543	0.0397253	9	130700866	R	II	DPM2	TSS200	shore	TSS200-shore	chr9:130699759-130700266	NA	NA
cg05363438	-0.0551245	0.606356	-4.0998	4.55924e-05	0.00850114	-0.0563644	0.6574	0.602275	-0.0551245	1	224301382	R	II	FBXO28	TSS1500	shore	TSS1500-shore	chr1:224301835-224302472	NA	NA
cg04358214	0.0473373	0.517415	4.09356	4.68127e-05	0.00866045	-0.0814456	0.473582	0.520919	0.0473373	16	67143304	F	I	C16orf70	TSS1500	island	TSS1500-island	chr16:67143282-67143827	NA	NA
cg10635122	-0.0367189	0.273329	-4.09067	4.73858e-05	0.00873035	-0.0929988	0.30733	0.270611	-0.0367189	19	52391090	F	II	ZNF577	Body	island	Body-island	chr19:52390841-52391368	TRUE	NA
cg17067544	0.0394637	0.778059	4.0825	4.90483e-05	0.00890565	-0.125735	0.741516	0.78098	0.0394637	7	22765321	F	II	IL6	TSS1500	opensea	TSS1500-opensea		NA	NA		rs35081782
cg11076306	0.0390548	0.608093	4.0753	5.05591e-05	0.00906998	-0.154531	0.571929	0.610984	0.0390548	4	41430667	F	II	LIMCH1	Body	opensea	Body-opensea		NA	TRUE
cg08101977	-0.0360355	0.599229	-4.07448	5.07349e-05	0.00909341	-0.157825	0.632597	0.596562	-0.0360355	16	1231407	F	I	CACNA1H	Body	shore	Body-shore	chr16:1230112-1230317	NA	NA
cg09124496	0.0399594	0.582123	4.06635	5.24989e-05	0.00927326	-0.19026	0.545122	0.585081	0.0399594	7	41735851	F	I	LOC285954	Body	opensea	Body-opensea		NA	TRUE
cg06581818	0.0415353	0.736752	4.0651	5.27755e-05	0.00929764	-0.195247	0.698291	0.739826	0.0415353	19	45033454	F	II	CEACAM20	Body	opensea	Body-opensea		NA	NA		rs62116895
cg00399059	0.0524256	0.697279	4.06306	5.32296e-05	0.00931241	-0.203377	0.648734	0.70116	0.0524256	8	143859774	R	II	LYNX1	TSS200	shore	TSS200-shore	chr8:143858279-143859411	NA	NA
cg10556349	-0.0628512	0.405549	-4.06129	5.36252e-05	0.00936532	-0.210401	0.463748	0.400896	-0.0628512	10	835070	R	II		IGR	opensea	IGR-opensea		TRUE	NA
cg27141850	0.0927274	0.342767	4.04077	5.84379e-05	0.0098417	-0.291926	0.256904	0.349631	0.0927274	2	20869434	R	II	GDF7	Body	shore	Body-shore	chr2:20870006-20871280	NA	NA
cg03799713	0.0352512	0.425528	4.03426	6.00474e-05	0.00995243	-0.317689	0.392886	0.428137	0.0352512	7	54764119	F	II		IGR	shore	IGR-shore	chr7:54765426-54765637	NA	NA
cg24554944	0.0357709	0.665982	4.032	6.06174e-05	0.0100046	-0.326647	0.632859	0.66863	0.0357709	8	27776888	F	II	SCARA5	Body	shelf	Body-shelf	chr8:27779081-27779767	NA	NA
cg05955210	0.0447461	0.633453	4.02652	6.20167e-05	0.0101399	-0.348284	0.592019	0.636765	0.0447461	5	38846698	F	II	OSMR	5'UTR	shore	5'UTR-shore	chr5:38845502-38846476	NA	NA
cg01479232	0.0420601	0.565196	4.01195	6.58915e-05	0.0105631	-0.405729	0.52625	0.56831	0.0420601	20	748992	R	II	C20orf54	1stExon	opensea	1stExon-opensea		NA	NA
cg08462122	0.0383828	0.612499	4.00795	6.69953e-05	0.0106763	-0.421471	0.576958	0.615341	0.0383828	4	1160783	R	II	SPON2	3'UTR	shore	3'UTR-shore	chr4:1161127-1161682	NA	NA
cg19729744	0.0419021	0.529226	4.00226	6.85949e-05	0.0108155	-0.44383	0.490426	0.532328	0.0419021	3	194752020	F	II		IGR	opensea	IGR-opensea		TRUE	TRUE
cg03809021	0.0392723	0.357091	3.99317	7.12246e-05	0.0111126	-0.479468	0.320726	0.359998	0.0392723	16	89831123	F	II	FANCA	Body	opensea	Body-opensea		NA	NA		rs35943345
cg01205935	0.0422437	0.773051	3.98707	7.30436e-05	0.0112584	-0.503354	0.733935	0.776179	0.0422437	13	99737585	F	II	DOCK9	Body	shore	Body-shore	chr13:99738331-99740225	NA	NA
cg25138327	0.046893	0.614358	3.9836	7.40965e-05	0.0113383	-0.516909	0.570936	0.617829	0.046893	2	240737934	F	II		IGR	shore	IGR-shore	chr2:240738027-240738233	NA	NA		rs13002970	rs76196986
cg25305703	0.0368027	0.677977	3.97919	7.54559e-05	0.0114833	-0.534124	0.643898	0.680701	0.0368027	8	128378218	F	II		IGR	opensea	IGR-opensea		NA	TRUE
cg13158272	0.0418881	0.647387	3.96789	7.90505e-05	0.011801	-0.578186	0.608599	0.650487	0.0418881	14	74257174	R	II		IGR	shelf	IGR-shelf	chr14:74253387-74254188	TRUE	TRUE
cg08090164	0.0383301	0.786701	3.96414	8.02808e-05	0.011885	-0.592805	0.751209	0.789539	0.0383301	8	143859709	F	II	LYNX1	TSS200	shore	TSS200-shore	chr8:143858279-143859411	NA	NA
cg13959831	0.0363334	0.662054	3.95593	8.30323e-05	0.0120978	-0.6247	0.628411	0.664744	0.0363334	9	36938341	R	II	PAX5	Body	opensea	Body-opensea		NA	TRUE
cg18839637	-0.0365374	0.471772	-3.95073	8.48218e-05	0.0122257	-0.644879	0.505605	0.469067	-0.0365374	5	140723684	F	I	PCDHGA2	Body	island	Body-island	chr5:140723548-140723900	TRUE	NA		rs76939403
cg03745383	-0.0560978	0.555374	-3.9481	8.5742e-05	0.0122882	-0.655088	0.607319	0.551221	-0.0560978	17	31662900	F	II	ACCN1	Body	opensea	Body-opensea		NA	TRUE		rs79207413
cg11991566	0.0378012	0.745165	3.93335	9.10696e-05	0.012671	-0.712115	0.710162	0.747963	0.0378012	20	55917372	R	II	SPO11	Body	opensea	Body-opensea		NA	NA
cg00893603	0.0351507	0.758859	3.932	9.15742e-05	0.0127018	-0.717341	0.72631	0.761461	0.0351507	13	26587011	R	II	ATP8A2	Body	shore	Body-shore	chr13:26586287-26586761	NA	NA
cg10403394	-0.0490676	0.371727	-3.92202	9.53754e-05	0.0130092	-0.755802	0.417162	0.368094	-0.0490676	15	63349192	R	II	TPM1	Body	opensea	Body-opensea		NA	NA	low-CpG:61136237-61136371
cg06126421	0.0414905	0.707245	3.92094	9.5797e-05	0.0130358	-0.759973	0.668826	0.710316	0.0414905	6	30720080	R	II		IGR	opensea	IGR-opensea		TRUE	TRUE
cg00509187	0.0359045	0.729446	3.91354	9.87263e-05	0.0132752	-0.788449	0.6962	0.732104	0.0359045	13	44362093	R	II	ENOX1	TSS1500	shore	TSS1500-shore	chr13:44359858-44361696	NA	NA
cg13352914	-0.0490543	0.458109	-3.91313	9.88886e-05	0.0132772	-0.790003	0.503532	0.454478	-0.0490543	1	63760405	F	II		IGR	opensea	IGR-opensea		NA	TRUE
cg21807944	0.0489171	0.773602	3.91234	9.92067e-05	0.0133063	-0.793038	0.728306	0.777223	0.0489171	7	12727781	F	II	ARL4A	5'UTR	shore	5'UTR-shore	chr7:12726156-12727248	NA	NA		rs2280633	rs13232089
cg10173814	0.0367579	0.554612	3.90935	0.000100421	0.0133994	-0.80454	0.520575	0.557333	0.0367579	9	128170166	R	II		IGR	island	IGR-island	chr9:128170165-128171152	NA	TRUE
cg03671075	0.0389704	0.626619	3.90439	0.000102463	0.0135746	-0.823564	0.590533	0.629504	0.0389704	4	78573680	F	II		IGR	opensea	IGR-opensea		NA	TRUE		rs78054995
cg25599567	0.0438468	0.602943	3.90191	0.0001035	0.01365	-0.833079	0.562343	0.606189	0.0438468	19	57152752	R	II		IGR	shore	IGR-shore	chr19:57154197-57155015	NA	NA			rs60263758
cg04155793	0.0389866	0.674788	3.89954	0.000104498	0.0137318	-0.842154	0.638687	0.677674	0.0389866	16	89752847	F	II	CDK10	TSS1500	shore	TSS1500-shore	chr16:89752878-89753684	NA	NA
cg14441271	0.0452458	0.591681	3.89613	0.00010595	0.0138416	-0.855189	0.549784	0.59503	0.0452458	6	153071856	R	II	VIP	TSS200	opensea	TSS200-opensea		NA	NA
cg08151623	-0.0501798	0.425013	-3.89446	0.000106668	0.0138813	-0.861572	0.471479	0.421299	-0.0501798	16	3242737	R	I		IGR	island	IGR-island	chr16:3242622-3242912	NA	NA
cg26624398	-0.0358003	0.187544	-3.88157	0.000112375	0.0143274	-0.91081	0.220694	0.184894	-0.0358003	5	168726889	F	II	SLIT3	Body	shore	Body-shore	chr5:168727429-168728275	NA	NA
cg17727071	0.0430452	0.615525	3.88067	0.000112783	0.0143522	-0.914237	0.575666	0.618712	0.0430452	7	51170073	R	II	COBL	Body	opensea	Body-opensea		NA	NA
cg16263848	0.0459957	0.557496	3.87832	0.000113859	0.0144116	-0.923202	0.514906	0.560901	0.0459957	17	9018806	F	I	NTN1	Body	shore	Body-shore	chr17:9018996-9019207	TRUE	TRUE
cg14017689	0.0438319	0.894045	3.87752	0.000114226	0.0144412	-0.926247	0.853458	0.89729	0.0438319	7	4265272	R	II	SDK1	Body	opensea	Body-opensea		NA	NA
cg10210397	0.0359667	0.718865	3.87713	0.000114404	0.0144412	-0.927716	0.685561	0.721527	0.0359667	8	42410091	R	II		IGR	opensea	IGR-opensea		NA	TRUE
cg11853697	-0.0366621	0.532924	-3.87328	0.000116195	0.0145834	-0.94238	0.566872	0.53021	-0.0366621	20	60510235	F	II	CDH4	Body	shore	Body-shore	chr20:60511720-60512095	TRUE	TRUE
cg09128529	0.0380654	0.691662	3.87077	0.000117374	0.0146401	-0.95192	0.656414	0.69448	0.0380654	2	227586520	F	II		IGR	opensea	IGR-opensea		NA	TRUE
cg02356435	0.0357942	0.689942	3.86255	0.000121319	0.0149356	-0.983132	0.656797	0.692592	0.0357942	3	16925533	R	II	PLCL2	TSS1500	island	TSS1500-island	chr3:16925381-16926849	TRUE	NA
cg00190206	0.0408473	0.763667	3.85253	0.000126301	0.0153168	-1.02112	0.725844	0.766691	0.0408473	2	176999353	F	II		IGR	shore	IGR-shore	chr2:177001221-177001783	NA	NA
cg10187894	-0.0511714	0.674019	-3.84146	0.000132025	0.0157338	-1.06295	0.721402	0.670231	-0.0511714	10	38015525	F	I		IGR	opensea	IGR-opensea		NA	NA		rs12358096
cg01349368	0.0354016	0.559703	3.84047	0.000132548	0.0157702	-1.06668	0.526922	0.562324	0.0354016	12	3000903	R	II	TULP3	Body	shore	Body-shore	chr12:2999665-3000638	NA	NA
cg05365735	0.0350398	0.300257	3.84002	0.000132789	0.0157895	-1.06839	0.267811	0.302851	0.0350398	2	208635637	F	II	FZD5	TSS1500	shore	TSS1500-shore	chr2:208631558-208634934	NA	NA
cg00045910	0.0525293	0.428521	3.838	0.000133863	0.0158516	-1.07599	0.379881	0.43241	0.0525293	10	23466070	R	II		IGR	shelf	IGR-shelf	chr10:23462224-23463889	NA	NA
cg23371584	-0.0513787	0.148698	-3.83398	0.000136035	0.0159996	-1.09117	0.196274	0.144895	-0.0513787	1	203275927	R	II	BTG2	Body	shore	Body-shore	chr1:203274305-203275338	NA	TRUE			rs71941608
cg22816294	0.0354099	0.361023	3.83313	0.000136493	0.0160309	-1.09434	0.328234	0.363644	0.0354099	14	22458634	R	II		IGR	opensea	IGR-opensea		NA	NA
cg00495303	0.0767257	0.594734	3.82399	0.000141563	0.0164014	-1.12875	0.523688	0.600414	0.0767257	18	3771110	F	II	DLGAP1	Body	shore	Body-shore	chr18:3771354-3771571	NA	NA
cg12603632	0.0393326	0.648788	3.82258	0.000142358	0.0164425	-1.13403	0.612367	0.6517	0.0393326	13	61330581	F	II		IGR	opensea	IGR-opensea		NA	TRUE
cg26553501	0.0386233	0.729971	3.82016	0.000143736	0.0165294	-1.14311	0.694207	0.73283	0.0386233	1	2145276	R	I		IGR	shore	IGR-shore	chr1:2144199-2144497	NA	TRUE		rs445618
cg24892069	0.0443796	0.490652	3.81926	0.000144257	0.0165657	-1.14653	0.449558	0.493937	0.0443796	10	33562205	R	II	NRP1	Body	opensea	Body-opensea		TRUE	TRUE
cg27039118	0.037869	0.623516	3.8135	0.000147598	0.0167486	-1.16811	0.588451	0.62632	0.037869	8	116575902	R	II	TRPS1	Body	opensea	Body-opensea		NA	TRUE
cg10743062	0.0404679	0.460422	3.81085	0.000149161	0.0168357	-1.17804	0.422949	0.463417	0.0404679	20	33413713	F	II	NCOA6	TSS1500	shore	TSS1500-shore	chr20:33412857-33413602	NA	NA
cg00057240	0.0357685	0.679023	3.81077	0.000149206	0.0168361	-1.17833	0.645902	0.681671	0.0357685	2	191398360	R	II	TMEM194B	Body	shore	Body-shore	chr2:191399089-191399742	NA	NA			rs4439990
cg27056759	0.0395934	0.644726	3.807	0.000151458	0.0169806	-1.19245	0.608064	0.647657	0.0395934	14	105373391	R	II		IGR	shore	IGR-shore	chr14:105371528-105373330	NA	NA
cg25923729	-0.0408665	0.546379	-3.80124	0.000154959	0.0171963	-1.21399	0.584221	0.543354	-0.0408665	8	24880841	R	II		IGR	opensea	IGR-opensea		NA	TRUE
cg00522231	-0.0389811	0.815347	-3.79961	0.000155961	0.0172685	-1.22007	0.851443	0.812461	-0.0389811	2	9549277	R	I	ITGB1BP1	Body	opensea	Body-opensea		NA	NA
cg23737190	-0.0510419	0.451742	-3.79604	0.000158182	0.0174419	-1.23339	0.499006	0.447964	-0.0510419	6	36930021	R	I	PI16	Body	island	Body-island	chr6:36929837-36930135	NA	NA
cg01074797	0.0377753	0.611162	3.79297	0.000160116	0.0175417	-1.24484	0.576183	0.613958	0.0377753	1	47655599	F	I	PDZK1IP1	1stExon	opensea	1stExon-opensea		TRUE	NA			rs11801079
cg02998240	0.0375933	0.712485	3.79029	0.000161825	0.0176204	-1.25485	0.677675	0.715268	0.0375933	1	16508668	R	II		IGR	opensea	IGR-opensea		TRUE	TRUE
cg17903548	0.0450479	0.658882	3.78961	0.000162262	0.0176367	-1.25739	0.617169	0.662217	0.0450479	8	142401534	R	II		IGR	island	IGR-island	chr8:142401533-142402494	NA	NA
cg08476511	-0.0529616	0.494788	-3.7879	0.00016336	0.0177027	-1.26374	0.543829	0.490868	-0.0529616	6	168435923	R	I	KIF25	Body	island	Body-island	chr6:168435835-168436086	TRUE	TRUE		rs188938
cg00327383	0.0356212	0.671385	3.7849	0.000165309	0.0177981	-1.27492	0.638401	0.674022	0.0356212	8	22019275	F	II	SFTPC	1stExon	opensea	1stExon-opensea		NA	NA		rs78201008
cg23450509	0.0552047	0.502817	3.77899	0.00016921	0.018041	-1.29689	0.451699	0.506904	0.0552047	3	131754675	F	II	CPNE4	TSS1500	shore	TSS1500-shore	chr3:131753880-131754139	NA	NA		rs1569283
cg25829531	0.0393424	0.645433	3.77147	0.000174302	0.0183692	-1.32481	0.609003	0.648346	0.0393424	20	2648594	F	II		IGR	shelf	IGR-shelf	chr20:2644561-2644901	NA	NA
cg04573661	-0.0405504	0.693791	-3.76314	0.000180107	0.0186638	-1.35566	0.731339	0.690789	-0.0405504	4	57254799	R	II	AASDH	TSS1500	shore	TSS1500-shore	chr4:57253468-57253745	NA	NA
cg09421083	0.041429	0.487426	3.74401	0.000194134	0.0194754	-1.42625	0.449064	0.490493	0.041429	10	134358535	R	II	INPP5A	Body	shore	Body-shore	chr10:134359533-134359780	NA	NA
cg03962527	0.04261	0.643	3.73427	0.000201666	0.0198984	-1.46207	0.603544	0.646154	0.04261	10	111766879	R	II	ADD3	5'UTR	shore	5'UTR-shore	chr10:111767087-111768355	NA	NA
cg16986315	-0.0420113	0.739629	-3.73174	0.000203668	0.0200081	-1.47136	0.77853	0.736519	-0.0420113	1	19181291	F	I	TAS1R2	Body	island	Body-island	chr1:19180945-19181469	NA	NA		rs74604275
cg11925729	-0.0459867	0.612462	-3.73094	0.000204305	0.0200605	-1.47429	0.655045	0.609058	-0.0459867	5	140562988	R	II	PCDHB16	1stExon	shore	1stExon-shore	chr5:140563510-140564361	NA	NA
cg21996068	-0.0386378	0.483915	-3.71856	0.000214398	0.0206387	-1.51965	0.519692	0.481055	-0.0386378	16	20360217	F	II	UMOD	Body	island	Body-island	chr16:20359767-20360498	NA	NA
cg05586607	0.0374196	0.723352	3.69366	0.000236144	0.0218286	-1.61045	0.688703	0.726123	0.0374196	11	1965447	F	II		IGR	shelf	IGR-shelf	chr11:1968558-1969003	NA	NA
cg23715104	-0.037182	0.754018	-3.68246	0.000246578	0.0223868	-1.65107	0.788448	0.751266	-0.037182	7	135413099	R	II	SLC13A4	TSS200	opensea	TSS200-opensea		NA	TRUE
cg03562414	-0.0380452	0.352923	-3.67731	0.000251528	0.0225865	-1.66974	0.388152	0.350106	-0.0380452	19	52391078	F	II	ZNF577	Body	island	Body-island	chr19:52390841-52391368	TRUE	NA
cg11032707	0.0451016	0.644312	3.67041	0.000258302	0.0229438	-1.69469	0.602549	0.647651	0.0451016	15	45671246	R	II	LOC145663	Body	shore	Body-shore	chr15:45669970-45671029	NA	NA
cg06344265	0.0508538	0.151199	3.67016	0.000258548	0.0229555	-1.69559	0.10411	0.154964	0.0508538	11	120530973	F	II	GRIK4	TSS200	opensea	TSS200-opensea		TRUE	NA			rs6589829
cg13672791	-0.0376569	0.718785	-3.66902	0.000259682	0.022991	-1.69969	0.753654	0.715997	-0.0376569	19	54416165	F	II	CACNG7	1stExon	shelf	1stExon-shelf	chr19:54412710-54413087	TRUE	NA
cg27604145	-0.0422926	0.389732	-3.665	0.000263726	0.0232108	-1.7142	0.428893	0.386601	-0.0422926	5	140186489	F	II	PCDHA2	Body	shore	Body-shore	chr5:140186792-140187268	NA	NA
cg03068497	0.041705	0.414965	3.66477	0.000263961	0.0232175	-1.71504	0.376347	0.418052	0.041705	7	30635838	R	II	GARS	Body	shore	Body-shore	chr7:30634124-30635058	NA	NA			rs79003776
cg05220968	0.0367093	0.540639	3.66396	0.000264783	0.0232698	-1.71796	0.506648	0.543357	0.0367093	6	146057943	F	II	EPM2A	TSS1500	shore	TSS1500-shore	chr6:146055896-146056981	NA	NA
cg16227623	-0.0402892	0.416536	-3.65827	0.000270625	0.0235447	-1.73844	0.453843	0.413554	-0.0402892	5	3605783	F	I		IGR	shore	IGR-shore	chr5:3606488-3607135	NA	NA		rs77779657
cg21024264	0.0372018	0.809379	3.65657	0.000272396	0.0236476	-1.74457	0.774931	0.812132	0.0372018	10	135341025	F	II	CYP2E1	1stExon	shore	1stExon-shore	chr10:135341255-135342561	NA	NA		rs72559708
cg04071270	-0.0400489	0.635489	-3.65089	0.000278393	0.0239166	-1.765	0.672573	0.632524	-0.0400489	5	140457553	F	II		IGR	opensea	IGR-opensea		NA	NA
cg22707857	0.0371141	0.318574	3.6461	0.000283545	0.0241979	-1.78221	0.284207	0.321322	0.0371141	6	32369453	R	II	BTNL2	Body	opensea	Body-opensea		NA	NA
cg17608381	0.0619629	0.503935	3.64115	0.000288956	0.0244439	-1.79994	0.446559	0.508522	0.0619629	6	29911550	F	II	HLA-A	Body	shore	Body-shore	chr6:29910202-29911367	NA	NA		rs29028728
cg18567924	-0.0390204	0.277816	-3.63645	0.00029419	0.0246156	-1.81678	0.313947	0.274927	-0.0390204	15	95870450	F	I		IGR	shore	IGR-shore	chr15:95869955-95870322	NA	TRUE
cg11580026	0.0361179	0.647022	3.61078	0.000324384	0.025934	-1.90838	0.613578	0.649696	0.0361179	3	44730244	F	II		IGR	shelf	IGR-shelf	chr3:44726928-44727237	NA	NA
cg01581757	0.0402717	0.572874	3.61001	0.00032533	0.025958	-1.91111	0.535584	0.575855	0.0402717	20	2383390	F	II	TGM6	Body	shore	Body-shore	chr20:2384234-2384436	TRUE	NA
cg05481257	0.0795179	0.41985	3.6093	0.000326205	0.0259969	-1.91363	0.346219	0.425737	0.0795179	2	20870211	R	II	GDF7	Body	island	Body-island	chr2:20870006-20871280	NA	NA
cg23447239	0.0383272	0.583782	3.60658	0.000329587	0.0261297	-1.9233	0.548292	0.58662	0.0383272	7	157697628	F	II	PTPRN2	Body	shelf	Body-shelf	chr7:157694387-157694661	NA	NA		rs6951940
cg05107535	-0.045806	0.486555	-3.60342	0.000333561	0.0263163	-1.93453	0.52897	0.483164	-0.045806	16	3242850	R	II		IGR	island	IGR-island	chr16:3242622-3242912	NA	NA
cg10501210	0.0413539	0.504397	3.60273	0.000334425	0.0263436	-1.93695	0.466104	0.507458	0.0413539	1	207997020	F	I		IGR	opensea	IGR-opensea		TRUE	TRUE		rs61821292
cg19025234	-0.0362467	0.356347	-3.60074	0.000336961	0.0264451	-1.94403	0.38991	0.353663	-0.0362467	5	79378772	R	I	THBS4	Body	opensea	Body-opensea		TRUE	TRUE
cg24661236	-0.0481117	0.495642	-3.59915	0.00033899	0.0264911	-1.94965	0.540192	0.49208	-0.0481117	6	36930062	R	I	PI16	Body	island	Body-island	chr6:36929837-36930135	NA	NA
cg10172979	0.0396973	0.672565	3.59308	0.000346865	0.0268407	-1.97117	0.635806	0.675504	0.0396973	14	88621579	R	II		IGR	opensea	IGR-opensea		NA	NA
cg17820060	0.081242	0.826469	3.5816	0.000362211	0.0274475	-2.01171	0.751242	0.832484	0.081242	1	103343469	R	II	COL11A1	3'UTR	opensea	3'UTR-opensea		NA	NA
cg18965930	0.0380037	0.414875	3.57978	0.000364701	0.0275687	-2.01812	0.379685	0.417688	0.0380037	20	58662959	F	II		IGR	island	IGR-island	chr20:58662457-58662960	TRUE	NA		rs242829	rs242828
cg08702915	0.0410222	0.687232	3.5766	0.000369095	0.0277912	-2.02934	0.649246	0.690269	0.0410222	1	76253688	F	II	RABGGTB	Body	opensea	Body-opensea		NA	NA
cg01150270	-0.0386092	0.281456	-3.57461	0.000371873	0.0279481	-2.03636	0.317207	0.278598	-0.0386092	15	95869918	F	I		IGR	shore	IGR-shore	chr15:95869955-95870322	NA	TRUE		rs12593526
cg09958192	0.0409624	0.710628	3.57448	0.000372054	0.0279523	-2.03681	0.672698	0.71366	0.0409624	16	67926607	R	II	PSKH1	TSS1500	shore	TSS1500-shore	chr16:67926918-67927696	NA	NA
cg00789427	0.0371321	0.642557	3.56182	0.000390157	0.0287057	-2.08128	0.608174	0.645306	0.0371321	19	56631288	F	II	ZNF787	5'UTR	shore	5'UTR-shore	chr19:56631771-56633076	NA	TRUE		rs8103672
cg10835286	0.0390354	0.306312	3.55755	0.000396459	0.0289369	-2.09627	0.270166	0.309202	0.0390354	2	66657913	R	II		IGR	shelf	IGR-shelf	chr2:66660452-66660794	NA	NA
cg13021857	0.0374008	0.69231	3.5549	0.000400411	0.0290741	-2.10555	0.657678	0.695078	0.0374008	8	131740091	F	II		IGR	opensea	IGR-opensea		NA	TRUE
cg23256579	0.0376365	0.573487	3.54583	0.000414228	0.029657	-2.13728	0.538637	0.576274	0.0376365	12	11002403	F	II	PRR4	TSS1500	opensea	TSS1500-opensea		NA	NA
cg08763461	0.0397029	0.496619	3.53541	0.000430647	0.0303156	-2.17363	0.459855	0.499558	0.0397029	5	145710603	F	II		IGR	shelf	IGR-shelf	chr5:145713641-145713913	NA	TRUE		rs73793898
cg13149736	0.0412847	0.734951	3.5276	0.00044335	0.0308535	-2.2008	0.696723	0.738007	0.0412847	2	149894539	R	II	LYPD6B	TSS1500	shore	TSS1500-shore	chr2:149895022-149895808	TRUE	NA
cg19536401	0.0384168	0.38783	3.52659	0.00044501	0.0309201	-2.2043	0.352257	0.390674	0.0384168	19	6504797	R	II		IGR	shelf	IGR-shelf	chr19:6502090-6502411	TRUE	NA
cg17759274	-0.0360838	0.212051	-3.52166	0.000453242	0.0312794	-2.22143	0.245464	0.20938	-0.0360838	19	39260954	F	I		IGR	island	IGR-island	chr19:39260374-39262631	NA	NA		rs12974327
cg09423312	0.0361083	0.812342	3.51987	0.000456261	0.0314233	-2.22763	0.778906	0.815015	0.0361083	7	1163549	F	II	C7orf50	Body	opensea	Body-opensea		TRUE	TRUE
cg27368039	0.0363106	0.326842	3.51544	0.000463833	0.0317302	-2.24301	0.293219	0.32953	0.0363106	6	10801835	R	II	MAK	Body	opensea	Body-opensea		TRUE	NA
cg02872426	0.0485596	0.443439	3.51439	0.000465636	0.0318049	-2.24663	0.398474	0.447034	0.0485596	6	110736772	F	II	DDO	TSS200	opensea	TSS200-opensea		TRUE	TRUE	low-CpG:110843441-110843473	rs78957368
cg21855021	0.0399472	0.481492	3.50249	0.000486608	0.0326557	-2.28778	0.444502	0.484449	0.0399472	6	131457506	F	II		IGR	shore	IGR-shore	chr6:131456364-131457157	NA	NA		rs7751453
cg06890291	0.039993	0.844658	3.49992	0.000491245	0.0327969	-2.29664	0.807625	0.847618	0.039993	7	1542315	R	II	INTS1	Body	shore	Body-shore	chr7:1543280-1544399	NA	NA
cg22778145	0.0350291	0.445752	3.49513	0.000500007	0.0331837	-2.31315	0.413316	0.448345	0.0350291	5	178054469	F	II	CLK4	TSS1500	shore	TSS1500-shore	chr5:178053432-178054411	NA	NA			rs73351825
cg02222791	0.0473247	0.560466	3.49303	0.000503905	0.0333215	-2.3204	0.516645	0.563969	0.0473247	14	88621424	F	II		IGR	opensea	IGR-opensea		NA	NA
cg24794228	-0.0429742	0.282305	-3.47353	0.000541387	0.0346058	-2.38736	0.322098	0.279124	-0.0429742	19	52391166	F	I	ZNF577	Body	island	Body-island	chr19:52390841-52391368	TRUE	NA
cg23299445	0.0471133	0.599579	3.45984	0.000569221	0.0357099	-2.43412	0.555954	0.603067	0.0471133	15	73113226	R	II		IGR	opensea	IGR-opensea		NA	TRUE
cg11807280	0.0452018	0.425193	3.45595	0.000577373	0.0359634	-2.44738	0.383337	0.428539	0.0452018	2	66654644	F	II		IGR	shore	IGR-shore	chr2:66652691-66654218	NA	NA
cg06012872	0.0364559	0.41606	3.45479	0.000579835	0.0360313	-2.45134	0.382303	0.418759	0.0364559	10	45374841	R	II		IGR	opensea	IGR-opensea		TRUE	TRUE
cg06386482	-0.0782555	0.378971	-3.45387	0.000581791	0.036082	-2.45448	0.451434	0.373178	-0.0782555	6	47624117	R	II	GPR111	TSS1500	opensea	TSS1500-opensea		NA	NA			rs1485782
cg01974091	0.0361301	0.708808	3.45331	0.000582974	0.0361118	-2.45638	0.675352	0.711482	0.0361301	14	100625027	R	I	DEGS2	Body	shore	Body-shore	chr14:100625319-100626461	TRUE	NA
cg25481705	-0.0373145	0.710095	-3.44337	0.000604507	0.036978	-2.49018	0.744647	0.707332	-0.0373145	19	45850053	F	II	KLC3	Body	island	Body-island	chr19:45849852-45850054	NA	NA		rs28583708
cg09547119	-0.038058	0.435119	-3.43318	0.000627349	0.0377288	-2.52474	0.470359	0.432301	-0.038058	19	52391367	F	II	ZNF577	TSS200	island	TSS200-island	chr19:52390841-52391368	TRUE	NA		rs75577191
cg05845376	-0.0486667	0.73027	-3.42875	0.000637513	0.0380645	-2.53971	0.775334	0.726667	-0.0486667	5	140683632	F	I	SLC25A2	TSS200	island	TSS200-island	chr5:140683195-140683773	NA	NA		rs7724001
cg11342453	0.0390974	0.279282	3.42409	0.000648393	0.0385131	-2.55547	0.243079	0.282176	0.0390974	6	26196699	F	II		IGR	shore	IGR-shore	chr6:26197070-26197537	NA	NA
cg04887675	0.0414644	0.540248	3.42113	0.000655377	0.0387626	-2.56545	0.501853	0.543317	0.0414644	13	110956761	F	II	COL4A1	Body	shelf	Body-shelf	chr13:110958891-110960590	NA	NA
cg17766026	-0.0397178	0.668924	-3.41809	0.000662632	0.0390152	-2.5757	0.705701	0.665983	-0.0397178	10	102405781	F	I		IGR	opensea	IGR-opensea		NA	TRUE
cg19344626	0.0366273	0.631317	3.41726	0.000664631	0.0390871	-2.57851	0.597401	0.634029	0.0366273	19	16830749	R	I	NWD1	TSS200	opensea	TSS200-opensea		TRUE	NA
cg23049448	-0.0433746	0.59497	-3.41679	0.000665771	0.0391139	-2.5801	0.635134	0.591759	-0.0433746	6	10887980	F	II	SYCP2L	Body	shore	Body-shore	chr6:10887184-10887622	NA	NA
cg13631444	0.0350444	0.654941	3.41363	0.000673429	0.0393686	-2.59075	0.622491	0.657536	0.0350444	8	110098866	F	II	TRHR	TSS1500	opensea	TSS1500-opensea		NA	NA
cg06794355	0.0378899	0.820188	3.40902	0.000684723	0.0397459	-2.60623	0.785103	0.822993	0.0378899	1	17014799	R	II		IGR	shelf	IGR-shelf	chr1:17018683-17020959	NA	NA
cg03459776	-0.0393559	0.283743	-3.39979	0.000707911	0.0405216	-2.63723	0.320186	0.28083	-0.0393559	14	95331190	F	II		IGR	island	IGR-island	chr14:95330983-95331195	NA	NA
cg04074536	-0.0383419	0.811905	-3.39828	0.000711785	0.0406483	-2.6423	0.847409	0.809067	-0.0383419	4	798711	R	I	CPLX1	Body	island	Body-island	chr4:798538-798984	NA	NA
cg07456878	0.0615979	0.378169	3.39349	0.000724163	0.0410754	-2.65834	0.321132	0.382729	0.0615979	4	186391758	R	II	CCDC110	Body	shore	Body-shore	chr4:186392574-186393184	NA	NA
cg16265542	0.0353045	0.653745	3.39279	0.000725994	0.0411404	-2.66069	0.621054	0.656359	0.0353045	1	152814831	F	II	LCE6A	TSS1500	opensea	TSS1500-opensea		NA	NA		rs6673420
cg24530234	-0.0462786	0.642968	-3.39153	0.00072928	0.0412667	-2.66489	0.68582	0.639542	-0.0462786	10	44224014	F	I		IGR	island	IGR-island	chr10:44223816-44224026	NA	NA		rs76253729
cg16836311	0.0371476	0.521227	3.39053	0.000731919	0.0413579	-2.66825	0.48683	0.523977	0.0371476	1	25944712	F	I	MAN1C1	1stExon	island	1stExon-island	chr1:25944099-25944772	NA	NA		rs11247857
cg09548084	0.0409788	0.781605	3.38867	0.000736833	0.041548	-2.67448	0.74366	0.784639	0.0409788	6	8436218	F	II	SLC35B3	TSS1500	shore	TSS1500-shore	chr6:8435314-8436141	NA	NA
cg26391564	0.0407856	0.362758	3.38369	0.000750141	0.0420339	-2.69112	0.324991	0.365777	0.0407856	7	121900908	R	II		IGR	opensea	IGR-opensea		NA	TRUE
cg13040392	-0.0386997	0.668263	-3.3829	0.000752255	0.0420932	-2.69374	0.704097	0.665398	-0.0386997	9	136075393	R	II		IGR	island	IGR-island	chr9:136075388-136075701	NA	NA
cg12682972	-0.0426268	0.639025	-3.38015	0.00075971	0.0423513	-2.70291	0.678497	0.63587	-0.0426268	2	102444908	F	II	MAP4K4	Body	opensea	Body-opensea		NA	TRUE		rs74762597
cg04134722	0.0394888	0.672828	3.37729	0.000767547	0.0425407	-2.71245	0.636262	0.675751	0.0394888	15	87436107	R	II	AGBL1	Body	opensea	Body-opensea		NA	TRUE
cg01178624	0.0583992	0.678919	3.37342	0.000778266	0.0428749	-2.72534	0.624843	0.683242	0.0583992	11	65360327	R	I	KCNK7	3'UTR	island	3'UTR-island	chr11:65359292-65360328	NA	NA
cg07705913	-0.0357495	0.453843	-3.36185	0.000811124	0.0438919	-2.76378	0.486946	0.451197	-0.0357495	5	166782271	F	II	ODZ2	Body	opensea	Body-opensea		NA	TRUE		rs17068369	rs61512034
cg23125993	-0.0405717	0.503462	-3.36169	0.000811594	0.0438999	-2.76431	0.54103	0.500459	-0.0405717	5	15426122	F	II		IGR	opensea	IGR-opensea		NA	TRUE
cg12317815	0.0368661	0.490571	3.35586	0.000828643	0.0443632	-2.78363	0.456434	0.4933	0.0368661	17	3379283	F	II	ASPA	TSS200	opensea	TSS200-opensea		NA	TRUE		rs55859596
cg25755428	-0.104117	0.274117	-3.35461	0.000832341	0.0444689	-2.78776	0.370526	0.26641	-0.104117	19	13875111	R	I	MRI1	TSS1500	island	TSS1500-island	chr19:13875044-13875951	NA	NA			rs36203614
cg16004593	0.0377269	0.401247	3.35452	0.000832608	0.0444689	-2.78806	0.366313	0.40404	0.0377269	6	32369487	R	II	BTNL2	Body	opensea	Body-opensea		NA	NA
cg11237792	0.0460038	0.556646	3.3537	0.000835043	0.0445275	-2.79078	0.514048	0.560052	0.0460038	2	178484058	R	II	TTC30A	TSS1500	shore	TSS1500-shore	chr2:178483233-178483783	NA	NA
cg10687131	0.0762876	0.386849	3.34902	0.000849097	0.0449967	-2.80628	0.316209	0.392496	0.0762876	2	20871002	F	II	GDF7	Body	island	Body-island	chr2:20870006-20871280	NA	NA
cg23469878	0.0382777	0.547428	3.34168	0.000871549	0.045599	-2.83051	0.511984	0.550262	0.0382777	9	139640884	F	II	LCN6	Body	island	Body-island	chr9:139640640-139640885	NA	NA
cg00375983	-0.046182	0.727341	-3.33971	0.000877652	0.0457804	-2.83699	0.770105	0.723923	-0.046182	1	19181390	R	II	TAS1R2	Body	island	Body-island	chr1:19180945-19181469	NA	NA
cg15319032	0.0364068	0.828786	3.33886	0.00088032	0.0458625	-2.83981	0.795074	0.831481	0.0364068	6	32371506	F	II	BTNL2	Body	opensea	Body-opensea		NA	NA		rs75467393
cg15243034	-0.0400152	0.476169	-3.32435	0.000926752	0.0473681	-2.88751	0.513222	0.473207	-0.0400152	11	77907656	R	I	USP35	Body	island	Body-island	chr11:77907211-77908088	NA	NA
cg22720431	0.0420514	0.388841	3.32114	0.000937325	0.0477238	-2.89804	0.349903	0.391954	0.0420514	13	107344392	F	II		IGR	opensea	IGR-opensea		NA	TRUE
cg03453431	-0.0543054	0.234818	-3.31059	0.000972882	0.0487042	-2.93257	0.285103	0.230798	-0.0543054	7	157225567	F	II		IGR	opensea	IGR-opensea		NA	TRUE		rs10226254
cg25191241	0.0364119	0.269023	3.30994	0.000975096	0.0487583	-2.93468	0.235307	0.271719	0.0364119	3	124448994	F	II	UMPS	TSS1500	shore	TSS1500-shore	chr3:124449178-124449461	NA	NA		rs9834060
cg08288016	-0.0386766	0.644266	-3.30589	0.000989124	0.0491727	-2.94792	0.680079	0.641403	-0.0386766	4	187590536	R	I	FAT1	Body	opensea	Body-opensea		NA	TRUE
cg20648141	0.0364997	0.582308	3.30568	0.000989838	0.0492021	-2.94859	0.54851	0.58501	0.0364997	11	112292052	F	II		IGR	opensea	IGR-opensea		NA	TRUE
cg07041999	0.0460666	0.745823	3.30539	0.000990853	0.0492243	-2.94954	0.703167	0.749233	0.0460666	8	2178272	F	I		IGR	opensea	IGR-opensea		NA	NA		rs35132580
Abbreviations: logFC, log fold change; AveExpr, average Expression; P.Value, p value; adj.P.Val, adjust p value; B, B value; chf_AVG, chronic heart failure group average value; nochf_AVG, non chronic heart failure group average value; deltaBeta, delta beta value; CHR, chr number; MAPINFO, CpGs position; Strand, + or - Strand; Type, array type; gene, differentially methylated genes; feature, CpG f…

## Sheet: Supplementary Table 3
Supplementary Table 3. The performance of different models in the validation/testing set.
Models	Features	Validation set					Testing set
		AUC	Sensitivity	Specificity	Accuracy		AUC	Sensitivity	Specificity	Accuracy
DeepFM	5EHR+25CpG	0.94(0.93-0.94)	0.86(0.81-0.91)	0.90(0.86-0.93)	0.89(0.87-0.92)		0.90(0.88-0.92)	0.78(0.72-0.89)	0.92(0.81-0.95)	0.89(0.82-0.92)
DeepFM	5EHR	0.71(0.66-0.75)	0.65(0.45-0.85)	0.80(0.6-1.00)	0.79(0.62-0.95)		0.78(0.73-0.82)	0.66(0.48-0.79)	0.83(0.7-0.98)	0.80(0.71-0.89)
DeepFM	25CpG	0.87(0.85-0.89)	0.77(0.72-0.82)	0.89(0.84-0.93)	0.88(0.84-0.92)		0.65(0.62-0.67)	0.44(0.35-0.66)	0.87(0.67-0.96)	0.79(0.66-0.84)
SVC-Linear	5EHR+25CpG	0.96(0.90-1.00)	0.98 (0.88-1.00)	0.88 (0.70-1.00)	0.89(0.73-1.00)		0.80(0.80-0.80)	0.88(0.88-0.88)	0.66(0.66-0.66)	0.70(0.70-0.70)
Bagging	5EHR+25CpG	0.74(0.55-0.93)	0.72(0.32-1.00)	0.75(0.51-0.98)	0.75(0.54-0.96)		0.66(0.66-0.66)	0.59(0.59-0.59)	0.73(0.73-0.73)	0.71(0.71-0.71)
Random Forest	5EHR+25CpG	0.90(0.81-0.99)	0.87(0.67-1.00)	0.85(0.71-0.99)	0.85(0.72-0.98)		0.78(0.78-0.78)	0.75(0.75-0.75)	0.65(0.65-0.65)	0.67(0.67-0.67
RUSBoost	5EHR+25CpG	0.86(0.73-0.98)	0.83(0.57-1.00)	0.86(0.73-0.99)	0.86(0.75-0.97)		0.70(0.70-0.70)	0.66(0.66-0.66)	0.65(0.65-0.65)	0.65(0.65-0.65)
EasyEnsemble	5EHR+25CpG	0.78(0.61-0.94)	0.78(0.52-1.00)	0.79(0.57-1.00)	0.79(0.59-0.98)		0.71(0.71-0.71)	0.62(0.62-0.62)	0.78(0.78-0.78)	0.75(0.75-0.75)
Gradient Boosting	5EHR+25CpG	0.87 (0.74-1.00)	0.92(0.65-1.00)	0.82(0.58-1.00)	0.83(0.61-1.00)		0.76(0.76-0.76)	0.62(0.62-0.62)	0.84(0.84-0.84)	0.8(0.8-0.8)
XGBClassifier	5EHR+25CpG	0.87(0.69-1.00)	0.83 (0.47-1.00)	0.87 (0.67-1.00)	0.87(0.70-1.00)		0.72(0.72-0.72)	0.75(0.75-0.75)	0.65(0.65-0.65)	0.67(0.67-0.67)
LogitBoost	5EHR+25CpG	0.75 (0.55-0.96)	0.53(0.12-0.94)	0.98(0.95-1.00)	0.94(0.90-0.99)		0.63(0.63-0.63)	0.28(0.28-0.28)	0.98(0.98-0.98)	0.85(0.85-0.85)
Mixed LG	5EHR+25CpG	0.95 (0.89-1.00)	0.90 (0.85-1.00)	0.88 (0.74-1.00)	0.88 (0.76-1.00)		0.83(0.78-0.83)	0.88(0.66-0.91)	0.68(0.59-0.88)	0.71(0.65-0.84)
Abbreviations: EHR, electronic health record; CpG, cytosine-phosphate-guanine; Mixed LG, mixed logistic regression.

## Sheet: Supplementary Table 4
Supplementary Table 4. The performance of validation/testing sets in different the number of features.
Features	Participants	AUC	Sensitivity	Specificity	Accuracy
Top 5	Validation set	0.75(0.66-0.84)	0.64(0.48-0.81)	0.78(0.61-0.95)	0.77(0.63-0.91)
Top 5	Testing set	0.76(0.70-0.80)	0.60(0.39-1.00)	0.81(0.39-1.00)	0.77(0.51-0.88)
Top 10	Validation set	0.88(0.87-0.89)	0.86(0.77-0.95)	0.77(0.67-0.86)	0.78(0.70-0.86)
Top 10	Testing set	0.83(0.82-0.84)	0.81(0.75-0.87)	0.76(0.72-0.81)	0.77(0.74-0.81)
Top 15	Validation set	0.89(0.88-0.90)	0.82(0.70-0.94)	0.82(0.70-0.93)	0.82(0.71-0.9`)
Top 15	Testing set	0.83(0.81-0.84)	0.81(0.62-0.96)	0.72(0.57-0.91)	0.74(0.64-0.86)

## Sheet: Supplementary Table 5
Supplementary Table 5. The performance of testing sets using different age-related models
Model	Testing set	AUC	Sensitivity	Specificity	Accuracy
26 age-related CpGs model [1]	171 samples	0.65(0.56-0.75)	0.72(0.52-0.96)	0.58(0.34-0.83)	0.61(0.56-0.76)
8 age-related CpGs model [2]		0.53(0.44-0.62)	0.78(0.73-1.00)	0.67(0.18-1.00)	0.59(0.11-0.72)
5 age-related CpGs model [3]		0.53(0.46-0.61)	0.64(0.35-0.92)	0.81(0.56-1.00)	0.72(0.57-0.88)
26 age-related CpGs +5 EHR model		0.86(0.82-0.89)	0.79(0.70-0.88)	0.82(0.71-0.93)	0.81(0.73-0.89)
Age model		0.68(0.60-0.77)	0.66(0.18-1.00)	0.66(0.17-1.00)	0.66(0.35-0.96)
There were 71 age-related CpGs reported in the article #1[1], and we selected 26 CpGs with absolute value of the coefficient more than 10 for prediction, including "cg02650266", "cg16867657", "cg07955995", "cg20426994", "cg22285878", "cg02046143", "cg04940570", "cg06419846", "cg22213242", "cg04416734", "cg14692377", "cg21139312", "cg16054275", "cg20822990", "cg03607117", "cg00486113", "cg06685111…
Reference 1. Hannum G, Guinney J, Zhao L, Zhang L, Hughes G, Sadda S, et al. Genome-wide methylation profiles reveal quantitative views of human aging rates. Mol Cell. 2013;49(2):359-67. 2. Zhang Y, Hapala J, Brenner H, Wagner W. Individual CpG sites that are associated with age and life expectancy become hypomethylated upon aging. Clin Epigenetics. 2017;9:9. 3. Weidner CI, Lin Q, Koch CM, Eisele…

## Sheet: Supplementary Table 6
Supplementary Table 6. The result of Pearson correlation analysis between 25 CpGs and age in the all samples
Feature 1	Feature 2	Pearson correlation
AGE	cg00522231	0.143069
AGE	cg05845376	0.237175
AGE	cg07041999	0.042423
AGE	cg17766026	0.0675221
AGE	cg24205914	0.13656
AGE	cg08101977	0.0383295
AGE	cg25755428	0.0253774
AGE	cg05363438	-0.0142146
AGE	cg13352914	0.0105572
AGE	cg03233656	-0.173977
AGE	cg05481257	0.00664222
AGE	cg03556243	-0.171421
AGE	cg16781992	0.0216188
AGE	cg10083824	-0.117164
AGE	cg08614290	-0.0660546
AGE	cg21429551	-0.23877
AGE	cg00045910	-0.10753
AGE	cg10556349	0.0706734
AGE	cg21024264	0.0892315
AGE	cg27401945	0.0197942
AGE	cg06344265	-0.0608239
AGE	cg20051875	-0.179406
AGE	cg23299445	-0.0914065
AGE	cg00495303	-0.0589297
AGE	cg11853697	0.101452

## Sheet: Supplementary Table 7
Supplementary Table 7. The performance of validation/testing sets in different training set samples
deepFM model	Participants	AUC	Sensitivity	Specificity	Accuracy
25% Training set	Validation set	0.90(0.76-1.00)	0.89(0.57-1.00)	0.93(0.84-1.00)	0.92(0.86-0.99)
25% Training set	Testing set	0.88(0.84-0.91)	0.82(0.76-0.88)	0.84(0.66-1.00)	0.84(0.69-0.98)
50% Training set	Validation set	0.87(0.79-0.95)	0.86(0.62-1.00)	0.79(0.61-0.98)	0.80(0.65-0.95)
50% Training set	Testing set	0.89(0.87-0.90)	0.85(0.80-0.91)	0.87(0.75-0.98)	0.86(0.78-0.95)
60% Training set	Validation set	0.92(0.87-0.96)	0.89(0.82-0.95)	0.84(0.69-0.99)	0.85(0.71-0.98)
60% Training set	Testing set	0.89(0.88-0.89)	0.83(0.77-0.89)	0.85(0.72-0.98)	0.86(0.75-0.94)
75% Training set	Validation set	0.90(0.86-0.95)	0.84(0.57-1.00)	0.87(0.66-1.00)	0.87(0.70-1.00)
75% Training set	Testing set	0.88(0.85-0.91)	0.76(0.70-0.82)	0.90(0.82-0.98)	0.87(0.81-0.93)

## Sheet: Supplementary Table 8
Supplementary Table 8. The performance of testing sets after adding the gender feature to the HFmeRisk model.
Model	Testing set	AUC	Sensitivity	Specificity	Accuracy
HFmeRisk+Gender model	171 samples	0.88(0.87-0.91)	0.82(0.68-0.96)	0.80(0.64-0.96)	0.81(0.70-0.91)

## Sheet: Supplementary Table 9
Supplementary Table 9. Gene ontology analysis of significant CpG loci.
ID	Term	Ontology	N	DE	P-value
GO:0035249	synaptic transmission, glutamatergic	BP	92	3	0.00033
GO:0018910	benzene metabolic process	BP	1	1	0.00071
GO:0018885	carbon tetrachloride metabolic process	BP	1	1	0.00071
GO:0016098	monoterpenoid metabolic process	BP	6	1	0.00072
GO:0042197	halogenated hydrocarbon metabolic process	BP	2	1	0.0012
GO:0034589	hydroxyproline transport	BP	1	1	0.0016
GO:0005887	integral component of plasma membrane	CC	1563	7	0.00065
GO:0031226	intrinsic component of plasma membrane	CC	1624	7	0.00085
GO:0008324	cation transmembrane transporter activity	MF	629	5	0.00054
GO:0005215	transporter activity	MF	1187	6	0.00099
GO:0005476	carnitine:acyl carnitine antiporter activity	MF	3	1	0.0012
GO:0008066	glutamate receptor activity	MF	26	2	0.0012
GO:0046523	S-methyl-5-thioribose-1-phosphate isomerase activity	MF	1	1	0.0013
GO:0005216	ion channel activity	MF	401	4	0.0014
GO:0022838	substrate-specific channel activity	MF	414	4	0.0014
GO:0015318	inorganic molecular entity transmembrane transporter activity	MF	808	5	0.0015
N is the number of genes in the GO term, DE is the number of genes that are differentially methylated, and P-value is the p-value for GO term.
Abbreviations: MF, molecular function; CC, cellular component; BP, biological process.

## Sheet: Supplementary Table 10
Supplementary Table 10. KEGG pathways analysis of significant CpG loci
ID	Description	N	DE	P-value
path:hsa04724	Glutamatergic synapse	113	3	0.00063
path:hsa04080	Neuroactive ligand-receptor interaction	318	3	0.0021
path:hsa00591	Linoleic acid metabolism	28	1	0.0092
path:hsa00590	Arachidonic acid metabolism	60	1	0.03
path:hsa00982	Drug metabolism - cytochrome P450	66	1	0.037
path:hsa00970	Aminoacyl-tRNA biosynthesis	44	1	0.042
path:hsa00270	Cysteine and methionine metabolism	48	1	0.044
path:hsa00980	Metabolism of xenobiotics by cytochrome P450	74	1	0.046
path:hsa05204	Chemical carcinogenesis	80	1	0.047
path:hsa00140	Steroid hormone biosynthesis	57	1	0.048
path:hsa00983	Drug metabolism - other enzymes	77	1	0.059
path:hsa04742	Taste transduction	80	1	0.062
path:hsa04927	Cortisol synthesis and secretion	63	1	0.09
path:hsa04929	GnRH secretion	62	1	0.096
path:hsa04350	TGF-beta signaling pathway	92	1	0.1
path:hsa04060	Cytokine-cytokine receptor interaction	269	1	0.12
path:hsa04932	Non-alcoholic fatty liver disease	142	1	0.12
path:hsa04925	Aldosterone synthesis and secretion	95	1	0.13
path:hsa04120	Ubiquitin mediated proteolysis	132	1	0.13
path:hsa04713	Circadian entrainment	96	1	0.14
N is the number of genes in the KEGG term, DE is the number of genes that are differentially methylated, and P-value is the p-value for KEGG term.

[truncated: 2 more sheets: Supplementary Table 11, Supplementary Table 12]
